# Supplementary material for: Dominance from the perspective of gene–gene and gene–chemical interactions
Source: Genetica. 2015 Nov 27;144:23–36. doi: 10.1007/s10709-015-9875-9 (PMC4748009; doi:10.1007/s10709-015-9875-9)
Supplement: Supplementary file 2 — Estimation and confidence intervals of IRR (incident rate ratios) for independent variables used in negative binomial regression models (genetic dominance, fitness defect, gene expression noise, multifunctionality and level of gene expression) for six analyzed networks (four GI networks and two GCI networks) (XLS 29 kb) [file 10709_2015_9875_MOESM2_ESM.xls]

## Sheet: regression2.csv
Network	Variable	IRR - Estimation	IRR - 2.5% quantile	IRR - %97.5 quantile
Cneg	dominance	1.37795	1.19118	1.6012		Estimation and confidence intervals of IRR (incident rate ratios) for variables used in negative binomial regression models (dominance, fitness, gene expression noise, multifunctionality and level of gene expression) for six analyzed networks (four GI networks and two GCI networks. In all models genetic dominance comprises significant variable. Dominant genes have (depending on the analyzed netwo…
	fitness	0.00228667	0.00120067	0.00427155
	noise	0.999924	0.999891	0.99996
	multifunctionality	1.05211	1.03873	1.06584
	expressionLevel	1.00465	0.991138	1.02174
Bneg	dominance	1.45815	1.2718	1.67873
	fitness	0.00192439	0.00104216	0.0034876
	noise	0.999902	0.999871	0.999935
	multifunctionality	1.08404	1.07108	1.09731
	expressionLevel	1.02004	1.00338	1.04021
Cpos	dominance	1.33928	1.13605	1.58277
	fitness	0.013403	0.00782529	0.0225395
	noise	0.999944	0.999894	0.999995
	multifunctionality	1.02555	1.01031	1.04116
	expressionLevel	0.984998	0.971887	0.998368
Bpos	dominance	1.48408	1.2772	1.73106
	fitness	0.0033013	0.00182139	0.00587019
	noise	0.999948	0.999907	0.999991
	multifunctionality	1.0445	1.03031	1.05904
	expressionLevel	1.00274	0.990991	1.01723
Chem_het	dominance	1.51064	1.37319	1.66473
	fitness	1.05302	0.732204	1.50045
	noise	1.00001	0.999987	1.00004
	multifunctionality	1.00276	0.994873	1.01076
	expressionLevel	0.995291	0.987148	1.00452
Chem_hom	dominance	1.26184	1.13971	1.39965
	fitness	0.641017	0.412336	0.986195
	noise	0.999933	0.999907	0.999959
	multifunctionality	1.01671	1.00819	1.02537
	expressionLevel	1.00069	0.991931	1.01069
