# Supplementary material for: Dominance from the perspective of gene–gene and gene–chemical interactions
Source: Genetica. 2015 Nov 27;144:23–36. doi: 10.1007/s10709-015-9875-9 (PMC4748009; doi:10.1007/s10709-015-9875-9)
Supplement: Supplementary file 3 — Analysis of changes of incident rate ratio (IRR) of genetic dominance in the set of 27 negative binomial regression models used to assess relation between genetic dominance and GI degree and GCI degree (Table) (XLS 25 kb) [file 10709_2015_9875_MOESM3_ESM.xls]

## Sheet: Arkusz1
Model (negative binomial regression)	Cneg..IRR	Cneg..change...	Cneg..pvalue	Bneg..IRR	Bneg..change...	Bneg..pvalue	Cpos..IRR	Cpos..change...	Cpos..pvalue	Bpos..IRR	Bpos..change...	Bpos..pvalue	Hom_chemo..IRR	Hom_chemo..IRR	Chom_hemo..pvalue	Het_chemo..IRR	Het_chemo..change...	Het_chemo..pvalue
genetic_ints~dominance	1.55	-	2.03e-09	1.61	-	1.21e-11	1.446	-	2.88e-05	1.683	-	1.16e-11	1.22	-	6.77e-06	1.469	-	<2e-16
genetic_ints~dominance+fitness	1.496	3.60963	6.73e-08	1.524	5.64304	1.56e-08	1.364	6.01173	0.000124	1.61	4.53416	3.07e-10	1.322	-7.71558	5.21e-08	1.523	-3.54563	<2e-16
genetic_ints~dominance+fitness+multifunctionality	1.423	5.13001	1.52e-06	1.459	4.45511	8.26e-08	1.333	2.32558	0.000374	1.522	5.78187	1.89e-08	1.296	2.00617	3.82e-07	1.513	0.660939	<2e-16
genetic_ints~dominance+fitness+multifunctionality+noise	1.427	-0.280308	1.96e-06	1.501	-2.79813	7.68e-09	1.308	1.91131	0.00106	1.512	0.661376	4.97e-08	1.272	1.88679	2.66e-06	1.514	-0.0660502	<2e-16
genetic_ints~dominance+fitness+multifunctionality+noise+expressionLevel	1.378	3.55588	2.34e-05	1.458	2.94925	1.37e-07	1.339	-2.31516	0.000529	1.484	1.88679	3.68e-07	1.262	0.792393	9.80e-06	1.511	0.198544	<2e-16
Analysis of changes of incident rate ratio (IRR) of genetic dominance in the set of negative binomial regression models used to assess relation between genetic dominance and GIs degree and GCIs degree. Four variables were taken into account as potential confounding variables (single mutant fitness, multifunctionality, gene expression noise and gene expression level). Analysis were conducted on fo…
