# Supplementary material for: Dominance from the perspective of gene–gene and gene–chemical interactions
Source: Genetica. 2015 Nov 27;144:23–36. doi: 10.1007/s10709-015-9875-9 (PMC4748009; doi:10.1007/s10709-015-9875-9)
Supplement: Supplementary file 5 — Gene Ontology terms enriched among genes excluded (due to data quality and methodological issues) from the Deutschbauer et al. analysis (XLS 64 kb) [file 10709_2015_9875_MOESM5_ESM.xls]

## Sheet: Sheet1
			Gene Ontology terms (biological process) enriched among genes excluded (due to data-quality and methodological issues) from the Deutschbauer et al. analysis.
ID	Pop.total	Pop.term	Study.total	Study.term	Pop.family	Study.family	nparents	is.trivial	p	p.adjusted	p.min	name
GO:0044710	5672	1267	3477	848	3732	2081	1	false	2.3189793214657925E-23	8.292670053561674E-20	0.0	"single-organism metabolic process"
GO:0010468	5672	821	3477	430	1722	697	2	false	4.439249831011487E-22	7.937378697848538E-19	0.0	"regulation of gene expression"
GO:0016043	5672	1811	3477	876	2091	932	1	false	2.767646257519698E-20	3.29903433896348E-17	0.0	"cellular component organization"
GO:0006464	5672	680	3477	403	1318	627	2	false	9.326865957016419E-19	8.338218165572678E-16	0.0	"cellular protein modification process"
GO:0042546	5672	93	3477	75	1070	408	2	false	1.9766568768005173E-18	1.41370499828773E-15	1.3159519075766875E-136	"cell wall biogenesis"
GO:0006351	5672	742	3477	380	1854	733	3	false	3.741044299861177E-17	2.2296624027172616E-14	0.0	"transcription, DNA-dependent"
GO:2000112	5672	828	3477	428	1444	616	3	false	4.070658009270237E-16	2.0795247201643382E-13	0.0	"regulation of cellular macromolecule biosynthetic process"
GO:1901575	5672	761	3477	509	3537	1924	2	false	2.2024645135596724E-15	9.845016375611736E-13	0.0	"organic substance catabolic process"
GO:0009056	5672	872	3477	582	3732	2081	1	false	3.4723057434876766E-14	1.3796628154124368E-11	0.0	"catabolic process"
GO:0005975	5672	340	3477	249	3482	1894	2	false	4.8658771652487906E-14	1.7400376742929676E-11	0.0	"carbohydrate metabolic process"
GO:0032774	5672	747	3477	380	1950	786	3	false	5.4308467191472574E-14	1.765518897060963E-11	0.0	"RNA biosynthetic process"
GO:0016053	5672	207	3477	153	2038	1017	4	false	1.029737515706111E-13	3.0686177968042107E-11	5.808925292686438E-290	"organic acid biosynthetic process"
GO:1901564	5672	699	3477	466	3480	1893	2	false	1.299968210138949E-13	3.5759125534283706E-11	0.0	"organonitrogen compound metabolic process"
GO:0036211	5672	680	3477	403	1468	721	2	false	3.139199285154487E-13	8.018411888366031E-11	0.0	"protein modification process"
GO:0006082	5672	409	3477	291	3634	1995	3	false	7.057313610148035E-13	1.6824635646592916E-10	0.0	"organic acid metabolic process"
GO:0071822	5672	455	3477	202	647	234	1	false	3.1155393057800375E-12	6.963230348418384E-10	3.9669616662488024E-170	"protein complex subunit organization"
GO:1901566	5672	366	3477	246	2146	1092	2	false	3.329885904001961E-12	7.004512936888831E-10	0.0	"organonitrogen compound biosynthetic process"
GO:0044248	5672	756	3477	490	3540	1915	2	false	1.2198620096651937E-11	2.4234591925348513E-9	0.0	"cellular catabolic process"
GO:0051252	5672	693	3477	373	1553	692	3	false	2.8660672579650034E-11	5.336293430641665E-9	0.0	"regulation of RNA metabolic process"
GO:0006793	5672	820	3477	523	3518	1893	1	false	3.072698568352629E-11	5.336293430641665E-9	0.0	"phosphorus metabolic process"
GO:0071554	5672	192	3477	149	3261	1804	2	false	3.13372936363185E-11	5.336293430641665E-9	3.00666045E-316	"cell wall organization or biogenesis"
GO:0044106	5672	57	3477	51	2008	980	2	false	5.50662585954487E-11	8.689598720627401E-9	4.996689287716849E-112	"cellular amine metabolic process"
GO:0006520	5672	289	3477	208	3419	1848	3	false	5.588947722998608E-11	8.689598720627401E-9	0.0	"cellular amino acid metabolic process"
GO:0010628	5672	252	3477	144	1623	628	3	false	8.36010810988394E-11	1.245656108372707E-8	1.7685872996440235E-303	"positive regulation of gene expression"
GO:0008033	5672	116	3477	46	394	75	2	false	1.1773997833476046E-10	1.6841526501004134E-8	4.487579472922136E-103	"tRNA processing"
GO:0032989	5672	92	3477	75	1918	960	4	false	1.5595221253070406E-10	2.110461744618856E-8	1.0863655968365589E-159	"cellular component morphogenesis"
GO:0043412	5672	767	3477	446	2620	1272	1	false	1.5934694380511497E-10	2.110461744618856E-8	0.0	"macromolecule modification"
GO:0070726	5672	44	3477	39	683	301	2	false	2.6282951691917624E-10	3.3567084017963364E-8	2.1125550056802616E-70	"cell wall assembly"
GO:0043603	5672	67	3477	57	2008	980	1	false	3.5027545270275263E-10	4.319258685741529E-8	5.759017396213212E-127	"cellular amide metabolic process"
GO:0010556	5672	830	3477	430	1556	694	3	false	6.01192359271596E-10	7.166212922517423E-8	0.0	"regulation of macromolecule biosynthetic process"
GO:0044712	5672	105	3477	94	1756	1137	2	false	2.436451640089576E-9	2.8105648596646206E-7	5.45624539587787E-172	"single-organism catabolic process"
GO:0044282	5672	105	3477	94	855	562	2	false	2.9483758843695154E-9	3.294810050782933E-7	1.178633049391321E-137	"small molecule catabolic process"
GO:0010629	5672	251	3477	141	1639	646	3	false	3.970119485064406E-9	4.302165841997066E-7	6.649031568496627E-304	"negative regulation of gene expression"
GO:0055085	5672	361	3477	265	3028	1811	2	false	6.639059708315331E-9	6.982728681451653E-7	0.0	"transmembrane transport"
GO:0042221	5672	391	3477	297	1128	733	1	false	7.96462453214279E-9	8.137570664840747E-7	2.903042414E-315	"response to chemical stimulus"
GO:0016054	5672	85	3477	78	1165	771	4	false	1.1930360677425011E-8	1.185082493957551E-6	1.5008527967695836E-131	"organic acid catabolic process"
GO:0072524	5672	61	3477	52	2236	1145	4	false	1.7087673273216816E-8	1.6515005304060358E-6	5.5771526209181E-121	"pyridine-containing compound metabolic process"
GO:0044711	5672	319	3477	219	2474	1351	2	false	3.178808777001017E-8	2.991426364883062E-6	0.0	"single-organism biosynthetic process"
GO:0007165	5672	297	3477	215	1696	993	4	false	4.051812471149114E-8	3.715200358161341E-6	0.0	"signal transduction"
GO:0007154	5672	423	3477	299	2952	1746	1	false	7.751854445729068E-8	6.905925050915372E-6	0.0	"cell communication"
GO:0044262	5672	165	3477	122	3556	1929	2	false	7.994991169476506E-8	6.905925050915372E-6	3.192489820066374E-289	"cellular carbohydrate metabolic process"
GO:0006508	5672	293	3477	184	1383	679	1	false	8.110985798054968E-8	6.905925050915372E-6	2.576184037190373E-309	"proteolysis"
GO:0015849	5672	81	3477	72	1127	717	2	false	1.1331479262323128E-7	9.423574381876164E-6	6.866900937431495E-126	"organic acid transport"
GO:0045229	5672	143	3477	112	3078	1781	2	false	1.1688334440747301E-7	9.499428172752806E-6	1.6547260586238898E-250	"external encapsulating structure organization"
GO:0044767	5672	264	3477	197	3040	1822	2	false	1.2284324936107068E-7	9.761943549226415E-6	0.0	"single-organism developmental process"
GO:0034293	5672	105	3477	85	792	462	5	false	1.3643246136337758E-7	1.0606140909466048E-5	6.352767570529323E-134	"sexual sporulation"
GO:0006790	5672	102	3477	80	3518	1893	1	false	1.4639168257353497E-7	1.113822674219066E-5	7.995439984998754E-200	"sulfur compound metabolic process"
GO:0007031	5672	70	3477	53	1325	606	1	false	1.5940435793880324E-7	1.187562466644084E-5	2.13339564930847E-118	"peroxisome organization"
GO:0016042	5672	52	3477	49	1004	641	2	false	1.886721817617137E-7	1.3769218815916087E-5	2.5127092568069277E-88	"lipid catabolic process"
GO:0048610	5672	392	3477	272	4659	2674	2	false	2.3161247184213462E-7	1.656492398614947E-5	0.0	"cellular process involved in reproduction"
GO:0005976	5672	72	3477	57	2770	1393	2	false	3.041512786592549E-7	2.1326372009519522E-5	2.151236819058849E-144	"polysaccharide metabolic process"
GO:0009072	5672	26	3477	25	2147	1078	3	false	3.9097763083937747E-7	2.667062269475879E-5	1.1065947206999377E-60	"aromatic amino acid family metabolic process"
GO:0046395	5672	85	3477	78	392	280	2	false	3.952860746147136E-7	2.667062269475879E-5	1.9730067703643605E-88	"carboxylic acid catabolic process"
GO:0070887	5672	283	3477	213	987	627	2	false	5.543680760500124E-7	3.645455516589257E-5	5.0984378992003263E-256	"cellular response to chemical stimulus"
GO:0008652	5672	161	3477	128	503	324	3	false	5.606824759854841E-7	3.645455516589257E-5	2.9254213272791107E-136	"cellular amino acid biosynthetic process"
GO:0044700	5672	302	3477	220	3040	1822	2	false	5.717438610049577E-7	3.650992940988802E-5	0.0	"single organism signaling"
GO:0048869	5672	228	3477	169	2952	1746	2	false	6.602634513923128E-7	4.142284389787562E-5	0.0	"cellular developmental process"
GO:0044272	5672	71	3477	54	1909	912	2	false	7.01312321397607E-7	4.274638393749863E-5	3.6716965019697506E-131	"sulfur compound biosynthetic process"
GO:0015711	5672	120	3477	97	843	517	2	false	7.052675202215937E-7	4.274638393749863E-5	3.9060490964609318E-149	"organic anion transport"
GO:0016051	5672	98	3477	71	1997	984	2	false	1.5104783766942508E-6	8.910916375230313E-5	3.874490145373969E-169	"carbohydrate biosynthetic process"
GO:0000422	5672	29	3477	28	115	71	1	false	1.537882222896421E-6	8.910916375230313E-5	7.323191447117171E-28	"mitochondrion degradation"
GO:0033692	5672	47	3477	36	1437	612	4	false	1.544957537092504E-6	8.910916375230313E-5	2.2003137470567526E-89	"cellular polysaccharide biosynthetic process"
GO:0000271	5672	48	3477	37	1483	646	3	false	1.6495825938508881E-6	9.363345008905994E-5	1.6332443751390913E-91	"polysaccharide biosynthetic process"
GO:0051254	5672	280	3477	150	1337	553	4	false	2.438965880743292E-6	1.3627721858653144E-4	3.851199488179927E-297	"positive regulation of RNA metabolic process"
GO:0051253	5672	250	3477	138	1359	574	4	false	3.4322299848405805E-6	1.8882545270446023E-4	6.651382129654366E-281	"negative regulation of RNA metabolic process"
GO:0006865	5672	55	3477	48	267	165	2	false	4.290682532874127E-6	2.3247698087208908E-4	1.755983431089166E-58	"amino acid transport"
GO:0006400	5672	73	3477	39	139	50	2	false	4.9689023217211505E-6	2.652058910817139E-4	2.530527011572298E-41	"tRNA modification"
GO:0006399	5672	171	3477	53	409	83	1	false	5.043671573197423E-6	2.652377874375586E-4	4.689296745698206E-120	"tRNA metabolic process"
GO:0030476	5672	43	3477	38	753	432	6	false	6.661413848774946E-6	3.4044651897621546E-4	4.072438187576395E-71	"ascospore wall assembly"
GO:0006091	5672	209	3477	143	3518	1893	1	false	6.664221568326365E-6	3.4044651897621546E-4	0.0	"generation of precursor metabolites and energy"
GO:0044764	5672	119	3477	91	4660	2675	2	false	8.633228781365267E-6	4.34822903129045E-4	7.383075348651851E-240	"multi-organism cellular process"
GO:0070591	5672	43	3477	38	771	446	5	false	8.88019839639703E-6	4.4104985368771915E-4	1.432416544567535E-71	"ascospore wall biogenesis"
GO:0023052	5672	302	3477	220	5671	3476	1	false	9.958312566467585E-6	4.8782090051627513E-4	0.0	"signaling"
GO:0016558	5672	22	3477	20	70	37	2	false	1.0288312080380088E-5	4.971757297221513E-4	1.164850914200514E-18	"protein import into peroxisome matrix"
GO:0044264	5672	61	3477	46	2602	1258	3	false	1.2066915227921264E-5	5.753505180672859E-4	4.781857422233203E-125	"cellular polysaccharide metabolic process"
GO:1901615	5672	141	3477	101	3473	1887	1	false	1.3269148801381062E-5	6.243483699176142E-4	1.950630224903979E-255	"organic hydroxy compound metabolic process"
GO:0043604	5672	26	3477	24	992	527	2	false	1.622460327397691E-5	7.534958611394991E-4	6.915675481553031E-52	"amide biosynthetic process"
GO:0032502	5672	299	3477	217	5671	3476	1	false	1.749464373872085E-5	8.020621283290482E-4	0.0	"developmental process"
GO:0034637	5672	60	3477	45	1955	946	3	false	1.8472743379435423E-5	8.361839281627984E-4	7.056957410405726E-116	"cellular carbohydrate biosynthetic process"
GO:0006623	5672	90	3477	64	563	287	4	false	2.0135322987949845E-5	9.000489375613581E-4	7.82926572609909E-107	"protein targeting to vacuole"
GO:2000113	5672	282	3477	151	1436	611	4	false	2.2478233592311805E-5	9.923723867420618E-4	4.558803653859079E-308	"negative regulation of cellular macromolecule biosynthetic process"
GO:0046856	5672	13	3477	12	68	27	2	false	2.336073723956899E-5	0.0010187560532768135	3.187888496579346E-14	"phosphatidylinositol dephosphorylation"
GO:0019219	5672	794	3477	431	2042	992	4	false	2.3655256635477148E-5	0.0010191710569694733	0.0	"regulation of nucleobase-containing compound metabolic process"
GO:0019953	5672	208	3477	164	454	314	1	false	2.636807852998048E-5	0.0011225267717048834	2.812907491796872E-135	"sexual reproduction"
GO:0035825	5672	59	3477	41	163	78	1	false	2.7311110987025793E-5	0.0011489945045835793	7.12581638771535E-46	"reciprocal DNA recombination"
GO:0055086	5672	338	3477	209	2286	1183	2	false	3.4702510042401984E-5	0.0014429787896701105	0.0	"nucleobase-containing small molecule metabolic process"
GO:0009308	5672	57	3477	51	699	466	1	false	3.7264079936136724E-5	0.0015316821822025854	3.1045936104203605E-85	"amine metabolic process"
GO:0006355	5672	682	3477	368	910	456	4	false	3.8778124825035E-5	0.0015758019815264224	1.091496877053556E-221	"regulation of transcription, DNA-dependent"
GO:0042430	5672	15	3477	15	2237	1146	5	false	4.1999901769405624E-5	0.0016875466149145451	7.797203910995162E-39	"indole-containing compound metabolic process"
GO:0022414	5672	162	3477	123	5671	3476	2	false	4.6077975328122546E-5	0.0018308315530374023	1.01217E-318	"reproductive process"
GO:0030447	5672	108	3477	84	3041	1822	2	false	5.0697340044759555E-5	0.0019922383296709905	6.185827865506322E-202	"filamentous growth"
GO:0044242	5672	37	3477	34	979	617	3	false	5.395195592859308E-5	0.00209708906957227	6.011230990941266E-68	"cellular lipid catabolic process"
GO:0010557	5672	311	3477	163	1456	621	4	false	6.0485142096526604E-5	0.002310892790360471	0.0	"positive regulation of macromolecule biosynthetic process"
GO:0019362	5672	51	3477	43	327	197	3	false	6.074494471305488E-5	0.002310892790360471	5.453260842027002E-61	"pyridine nucleotide metabolic process"
GO:0044257	5672	227	3477	135	1422	677	3	false	6.298858962127383E-5	0.0023710231209018444	2.447888374945458E-270	"cellular protein catabolic process"
GO:0044091	5672	9	3477	9	978	338	1	false	6.555178544400351E-5	0.0024418040077891306	4.599876320954167E-22	"membrane biogenesis"
GO:0015850	5672	37	3477	34	1127	717	2	false	7.409158864428523E-5	0.002731458979298598	2.99926235086825E-70	"organic hydroxy compound transport"
GO:0055114	5672	432	3477	319	1267	848	1	false	9.38641613942404E-5	0.003425084093324527	0.0	"oxidation-reduction process"
GO:0023051	5672	117	3477	87	1466	850	2	false	9.502490001144217E-5	0.003432414570110275	1.686160013817973E-176	"regulation of signaling"
GO:0072665	5672	91	3477	65	328	179	1	false	9.852853974649456E-5	0.0035233805813346454	1.5487878038088088E-83	"protein localization to vacuole"
GO:0000737	5672	8	3477	8	172	57	2	false	1.026031649011004E-4	0.0036327615612508422	6.209298740260612E-14	"DNA catabolic process, endonucleolytic"
GO:0010558	5672	283	3477	151	1470	637	4	false	1.0522115704796487E-4	0.0036707897707318935	7.091958254623E-312	"negative regulation of macromolecule biosynthetic process"
GO:2001141	5672	682	3477	368	923	464	4	false	1.0636187272070456E-4	0.0036707897707318935	2.240962289646545E-229	"regulation of RNA biosynthetic process"
GO:0006625	5672	24	3477	21	549	275	4	false	1.0675674948437275E-4	0.0036707897707318935	1.8385985527421195E-42	"protein targeting to peroxisome"
GO:1901605	5672	192	3477	152	289	208	1	false	1.3600564676440128E-4	0.004631963741233324	1.641842309783155E-79	"alpha-amino acid metabolic process"
GO:0000003	5672	454	3477	314	5671	3476	1	false	1.6957137138185583E-4	0.005720634189259589	0.0	"reproduction"
GO:0016575	5672	22	3477	19	111	57	2	false	1.8576801717868615E-4	0.006208471303093288	1.0524930806279785E-23	"histone deacetylation"
GO:0030163	5672	238	3477	143	1494	737	2	false	1.8819119618047759E-4	0.006231219606864702	1.0625877892527161E-283	"protein catabolic process"
GO:0006811	5672	286	3477	209	1004	649	1	false	2.343495991794494E-4	0.007688386850144138	1.0764602520961898E-259	"ion transport"
GO:0006099	5672	29	3477	25	3399	1831	2	false	2.3656773054952024E-4	0.007690601858591676	3.884863588438754E-72	"tricarboxylic acid cycle"
GO:0060255	5672	951	3477	512	2701	1330	2	false	2.474254764893329E-4	0.007971112647980672	0.0	"regulation of macromolecule metabolic process"
GO:0051647	5672	24	3477	15	140	42	1	false	2.8994924724266814E-4	0.009257665251248047	1.5638440864416321E-27	"nucleus localization"
GO:0006461	5672	289	3477	125	650	233	3	false	2.928955160696099E-4	0.00926897668553031	3.6974321041721396E-193	"protein complex assembly"
GO:0072666	5672	90	3477	64	275	154	2	false	3.020233767328201E-4	0.009473996449092671	6.063196640849196E-75	"establishment of protein localization to vacuole"
GO:0006022	5672	24	3477	21	3154	1652	3	false	3.0838263349266973E-4	0.009589359107563365	7.213135406461696E-61	"aminoglycan metabolic process"
GO:0051704	5672	125	3477	95	5671	3476	1	false	3.158585626162261E-4	0.009737157068238144	4.626144786090093E-260	"multi-organism process"
GO:0006081	5672	26	3477	23	3689	2045	3	false	3.3169401939434496E-4	0.010137930028668184	8.02312750596719E-67	"cellular aldehyde metabolic process"
GO:0044765	5672	1004	3477	649	3107	1874	2	false	3.6517096267307207E-4	0.0110665369704992	0.0	"single-organism transport"
GO:0070271	5672	300	3477	127	978	338	1	false	4.760481072658413E-4	0.014305445643551669	5.211249517420836E-261	"protein complex biogenesis"
GO:0000281	5672	50	3477	34	431	195	2	false	4.94153576601816E-4	0.014725776582734116	1.105977096295481E-66	"mitotic cytokinesis"
GO:0071470	5672	32	3477	27	620	348	3	false	5.356524270291176E-4	0.015830521314513426	2.612831521973307E-54	"cellular response to osmotic stress"
GO:0030258	5672	41	3477	34	258	154	1	false	5.537376974952041E-4	0.016230868903629916	1.2788726722213726E-48	"lipid modification"
GO:0009063	5672	62	3477	55	483	346	3	false	5.820729850990752E-4	0.016922707274099943	7.423880338325494E-80	"cellular amino acid catabolic process"
GO:0042537	5672	10	3477	10	2008	964	2	false	6.346602917158843E-4	0.018302783896580663	3.482362907118685E-27	"benzene-containing compound metabolic process"
GO:0072663	5672	24	3477	21	274	153	2	false	6.440360190840013E-4	0.01840294437982227	5.460452003794102E-35	"establishment of protein localization to peroxisome"
GO:0010876	5672	59	3477	44	799	432	1	false	6.484258925776302E-4	0.01840294437982227	7.003901697434327E-91	"lipid localization"
GO:0006979	5672	93	3477	70	754	451	1	false	6.668200676208508E-4	0.018775972927654823	1.094527101314636E-121	"response to oxidative stress"
GO:0045944	5672	212	3477	123	508	251	3	false	6.882828454401731E-4	0.019190043981272376	3.5643205315448883E-149	"positive regulation of transcription from RNA polymerase II promoter"
GO:0009146	5672	133	3477	82	155	87	2	false	6.922582979821411E-4	0.019190043981272376	3.490589841320436E-27	"purine nucleoside triphosphate catabolic process"
GO:0019438	5672	937	3477	486	2638	1257	2	false	7.410502742092589E-4	0.020384582927479303	0.0	"aromatic compound biosynthetic process"
GO:0072662	5672	24	3477	21	361	202	2	false	7.511925054626441E-4	0.020505835110949736	5.649609502232864E-38	"protein localization to peroxisome"
GO:0006501	5672	6	3477	6	46	16	2	false	8.5493271515121E-4	0.02290613389595741	1.0675982956433823E-7	"C-terminal protein lipidation"
GO:0007015	5672	63	3477	40	494	219	2	false	8.563395187196207E-4	0.02290613389595741	2.436496678239889E-81	"actin filament organization"
GO:0009207	5672	131	3477	81	155	87	3	false	8.6421453356321E-4	0.02290613389595741	1.0975197040379417E-28	"purine ribonucleoside triphosphate catabolic process"
GO:0000272	5672	14	3477	14	522	318	3	false	8.64744987682956E-4	0.02290613389595741	9.319505889481965E-28	"polysaccharide catabolic process"
GO:1901361	5672	309	3477	186	2350	1217	2	false	8.958774289268385E-4	0.02355630651354687	0.0	"organic cyclic compound catabolic process"
GO:0072329	5672	26	3477	26	170	133	2	false	9.273620044419458E-4	0.02420617903565254	3.0842743865538743E-31	"monocarboxylic acid catabolic process"
GO:0071709	5672	9	3477	9	849	395	3	false	9.723294901658693E-4	0.025196016353863395	1.6522315065613353E-21	"membrane assembly"
GO:1901565	5672	239	3477	176	1184	770	2	false	9.888883983618366E-4	0.02544075476648869	8.151355566552369E-258	"organonitrogen compound catabolic process"
GO:0050790	5672	160	3477	108	1069	600	2	false	0.001004035979904102	0.025645947600979064	3.0393126236584486E-195	"regulation of catalytic activity"
GO:0016075	5672	26	3477	9	261	31	2	false	0.0011274192910714802	0.028593272233132006	2.149214657699627E-36	"rRNA catabolic process"
GO:0009169	5672	41	3477	31	83	48	3	false	0.0011527816866896282	0.02882760357763714	1.191248739241867E-24	"purine ribonucleoside monophosphate catabolic process"
GO:0009128	5672	41	3477	31	83	48	2	false	0.0011527816866896282	0.02882760357763714	1.191248739241867E-24	"purine nucleoside monophosphate catabolic process"
GO:0051321	5672	203	3477	132	827	460	2	false	0.001175585942643091	0.02919371757563676	2.146314056377918E-199	"meiotic cell cycle"
GO:0006820	5672	148	3477	120	286	209	1	false	0.001197564917281102	0.02953442858067049	2.0310466204474334E-85	"anion transport"
GO:0046700	5672	304	3477	181	2310	1185	2	false	0.0012162876174601472	0.029790715890667712	0.0	"heterocycle catabolic process"
GO:1902408	5672	42	3477	28	388	169	4	false	0.0012312553113786675	0.029952170023742283	2.610962390595526E-57	"mitotic cytokinesis, site selection"
GO:0010646	5672	122	3477	87	1462	851	2	false	0.0012642161106305647	0.030194375737455197	1.3394232793725324E-181	"regulation of cell communication"
GO:0018130	5672	953	3477	492	2639	1258	2	false	0.0012687489825494252	0.030194375737455197	0.0	"heterocycle biosynthetic process"
GO:0034655	5672	278	3477	155	1878	887	5	false	0.001273134248379513	0.030194375737455197	0.0	"nucleobase-containing compound catabolic process"
GO:0051259	5672	11	3477	10	289	125	1	false	0.001274986223813125	0.030194375737455197	4.1205022842827564E-20	"protein oligomerization"
GO:0009203	5672	131	3477	81	159	89	2	false	0.0012860077434189883	0.030255024279383563	8.765345033990999E-32	"ribonucleoside triphosphate catabolic process"
GO:0044271	5672	955	3477	497	2670	1284	2	false	0.0013089736613687423	0.030594051065716485	0.0	"cellular nitrogen compound biosynthetic process"
GO:0000467	5672	18	3477	6	79	8	3	false	0.0013782605881023243	0.0320042848250254	3.632519623866308E-18	"exonucleolytic trimming to generate mature 3'-end of 5.8S rRNA from tricistronic rRNA transcript (SSU-rRNA, 5.8S rRNA, LSU-rRNA)"
GO:0040020	5672	35	3477	30	289	181	3	false	0.0014821938537979925	0.03419564658826853	6.52848142328443E-46	"regulation of meiosis"
GO:0045324	5672	40	3477	30	574	296	3	false	0.0015122309573166158	0.03466498656002704	1.4432739277937474E-62	"late endosome to vacuole transport"
GO:0009062	5672	18	3477	18	92	67	3	false	0.001594518546590588	0.03631846065355378	1.7026542676025725E-19	"fatty acid catabolic process"
GO:0035601	5672	25	3477	22	680	403	1	false	0.0016181120758128964	0.036622587234853905	3.731357029118961E-46	"protein deacylation"
GO:0001301	5672	9	3477	9	266	133	2	false	0.0016982529456829357	0.038194670023661496	6.24081387253832E-17	"progressive alteration of chromatin involved in cell aging"
GO:0010565	5672	41	3477	32	1044	579	2	false	0.0019194713793724643	0.04290018532897458	1.268584874834231E-74	"regulation of cellular ketone metabolic process"
GO:0015893	5672	20	3477	19	1018	661	2	false	0.0019414593314402181	0.043122102914473416	2.05470060629409E-42	"drug transport"
GO:0055065	5672	95	3477	70	129	85	1	false	0.0020747160543170165	0.04579743586566451	6.130758617755929E-32	"metal ion homeostasis"
GO:0051445	5672	36	3477	30	335	204	2	false	0.002129837702911511	0.046725764574304066	3.2819929763140393E-49	"regulation of meiotic cell cycle"
GO:0016311	5672	88	3477	68	795	503	1	false	0.002202838497973011	0.04803262480946028	1.6158750036271725E-119	"dephosphorylation"
