# Supplementary material for: Dominance from the perspective of gene–gene and gene–chemical interactions
Source: Genetica. 2015 Nov 27;144:23–36. doi: 10.1007/s10709-015-9875-9 (PMC4748009; doi:10.1007/s10709-015-9875-9)
Supplement: Supplementary file 7 — Additional table with a list of HI and HS genes predicted with Steinmetz dataset and Gene Ontology terms enriched among these genes (XLS 161 kb) [file 10709_2015_9875_MOESM7_ESM.xls]

## Sheet: inferred HI and HS genes
List of genes predicted to be haploinssuficient (HI) and haplosufficient (HS) with Steinmtez et al. Data
YBL027W	ribosomal HI
YBL072C	ribosomal HI
YBR084C-A	ribosomal HI
YBR189W	ribosomal HI
YBR191W	ribosomal HI
YDL061C	ribosomal HI
YDL081C	ribosomal HI
YDL136W	ribosomal HI
YDL191W	ribosomal HI
YDR064W	ribosomal HI
YDR418W	ribosomal HI
YEL054C	ribosomal HI
YER056C-A	ribosomal HI
YER074W	ribosomal HI
YER117W	ribosomal HI
YGL031C	ribosomal HI
YGL123W	ribosomal HI
YGR118W	ribosomal HI
YGR214W	ribosomal HI
YHL015W	ribosomal HI
YHR010W	ribosomal HI
YHR021C	ribosomal HI
YIL018W	ribosomal HI
YIL052C	ribosomal HI
YIL133C	ribosomal HI
YJL136C	ribosomal HI
YKL006W	ribosomal HI
YKR094C	ribosomal HI
YLR061W	ribosomal HI
YLR167W	ribosomal HI
YLR185W	ribosomal HI
YLR344W	ribosomal HI
YLR388W	ribosomal HI
YLR448W	ribosomal HI
YML024W	ribosomal HI
YML026C	ribosomal HI
YML063W	ribosomal HI
YML073C	ribosomal HI
YMR143W	ribosomal HI
YMR194W	ribosomal HI
YMR230W	ribosomal HI
YMR242C	ribosomal HI
YNL069C	ribosomal HI
YNL178W	ribosomal HI
YNL302C	ribosomal HI
YOL040C	ribosomal HI
YOL120C	ribosomal HI
YOL127W	ribosomal HI
YOR096W	ribosomal HI
YOR369C	ribosomal HI
YPL090C	ribosomal HI
YPL131W	ribosomal HI
YPL220W	ribosomal HI
YPR043W	ribosomal HI
YPR132W	ribosomal HI
YAL002W	nonribosomal HI
YAL005C	nonribosomal HI
YAR002W	nonribosomal HI
YAR018C	nonribosomal HI
YBL001C	nonribosomal HI
YBL002W	nonribosomal HI
YBL021C	nonribosomal HI
YBL042C	nonribosomal HI
YBL051C	nonribosomal HI
YBL064C	nonribosomal HI
YBL067C	nonribosomal HI
YBL069W	nonribosomal HI
YBL076C	nonribosomal HI
YBL079W	nonribosomal HI
YBL091C	nonribosomal HI
YBL091C-A	nonribosomal HI
YBR061C	nonribosomal HI
YBR091C	nonribosomal HI
YBR097W	nonribosomal HI
YBR173C	nonribosomal HI
YBR192W	nonribosomal HI
YBR198C	nonribosomal HI
YBR204C	nonribosomal HI
YBR247C	nonribosomal HI
YBR265W	nonribosomal HI
YCL001W-A	nonribosomal HI
YCL037C	nonribosomal HI
YCL053C	nonribosomal HI
YCL054W	nonribosomal HI
YCR002C	nonribosomal HI
YCR004C	nonribosomal HI
YCR007C	nonribosomal HI
YCR008W	nonribosomal HI
YCR010C	nonribosomal HI
YCR028C	nonribosomal HI
YCR028C-A	nonribosomal HI
YCR037C	nonribosomal HI
YCR051W	nonribosomal HI
YDL043C	nonribosomal HI
YDL116W	nonribosomal HI
YDL130W	nonribosomal HI
YDL143W	nonribosomal HI
YDL144C	nonribosomal HI
YDL198C	nonribosomal HI
YDL201W	nonribosomal HI
YDL206W	nonribosomal HI
YDR077W	nonribosomal HI
YDR212W	nonribosomal HI
YDR348C	nonribosomal HI
YDR353W	nonribosomal HI
YDR382W	nonribosomal HI
YEL004W	nonribosomal HI
YEL034W	nonribosomal HI
YEL036C	nonribosomal HI
YER025W	nonribosomal HI
YER106W	nonribosomal HI
YER157W	nonribosomal HI
YER162C	nonribosomal HI
YER165W	nonribosomal HI
YER166W	nonribosomal HI
YER175C	nonribosomal HI
YFL002C	nonribosomal HI
YFL012W	nonribosomal HI
YFL033C	nonribosomal HI
YFL034W	nonribosomal HI
YFL039C	nonribosomal HI
YFL047W	nonribosomal HI
YFL049W	nonribosomal HI
YFR002W	nonribosomal HI
YFR003C	nonribosomal HI
YFR006W	nonribosomal HI
YFR023W	nonribosomal HI
YFR047C	nonribosomal HI
YGL006W	nonribosomal HI
YGL053W	nonribosomal HI
YGL070C	nonribosomal HI
YGL223C	nonribosomal HI
YGR158C	nonribosomal HI
YGR188C	nonribosomal HI
YHR011W	nonribosomal HI
YHR069C	nonribosomal HI
YHR081W	nonribosomal HI
YHR084W	nonribosomal HI
YHR086W	nonribosomal HI
YHR092C	nonribosomal HI
YHR168W	nonribosomal HI
YHR181W	nonribosomal HI
YHR188C	nonribosomal HI
YHR196W	nonribosomal HI
YIL015C-A	nonribosomal HI
YIL021W	nonribosomal HI
YIL040W	nonribosomal HI
YIL075C	nonribosomal HI
YIL076W	nonribosomal HI
YIL102C	nonribosomal HI
YIL142W	nonribosomal HI
YIL154C	nonribosomal HI
YIR006C	nonribosomal HI
YJL014W	nonribosomal HI
YJL024C	nonribosomal HI
YJL068C	nonribosomal HI
YJL111W	nonribosomal HI
YJL138C	nonribosomal HI
YJL140W	nonribosomal HI
YJL166W	nonribosomal HI
YJR007W	nonribosomal HI
YKL009W	nonribosomal HI
YKL013C	nonribosomal HI
YKL026C	nonribosomal HI
YKL032C	nonribosomal HI
YKL050C	nonribosomal HI
YKL054C	nonribosomal HI
YKL057C	nonribosomal HI
YKL067W	nonribosomal HI
YKL081W	nonribosomal HI
YLR009W	nonribosomal HI
YLR197W	nonribosomal HI
YLR222C	nonribosomal HI
YLR225C	nonribosomal HI
YLR286C	nonribosomal HI
YLR340W	nonribosomal HI
YLR342W	nonribosomal HI
YLR361C	nonribosomal HI
YLR372W	nonribosomal HI
YLR403W	nonribosomal HI
YML031W	nonribosomal HI
YML058C-A	nonribosomal HI
YML071C	nonribosomal HI
YML085C	nonribosomal HI
YML093W	nonribosomal HI
YML106W	nonribosomal HI
YML127W	nonribosomal HI
YMR033W	nonribosomal HI
YMR081C	nonribosomal HI
YMR083W	nonribosomal HI
YMR091C	nonribosomal HI
YMR161W	nonribosomal HI
YMR192W	nonribosomal HI
YMR225C	nonribosomal HI
YMR266W	nonribosomal HI
YMR301C	nonribosomal HI
YMR309C	nonribosomal HI
YNL004W	nonribosomal HI
YNL164C	nonribosomal HI
YNL169C	nonribosomal HI
YNL185C	nonribosomal HI
YNL197C	nonribosomal HI
YNL202W	nonribosomal HI
YNL216W	nonribosomal HI
YNL275W	nonribosomal HI
YNL313C	nonribosomal HI
YNL322C	nonribosomal HI
YNL325C	nonribosomal HI
YNL326C	nonribosomal HI
YNR009W	nonribosomal HI
YNR016C	nonribosomal HI
YNR024W	nonribosomal HI
YNR030W	nonribosomal HI
YOL002C	nonribosomal HI
YOL019W	nonribosomal HI
YOL055C	nonribosomal HI
YOL067C	nonribosomal HI
YOR033C	nonribosomal HI
YOR042W	nonribosomal HI
YOR122C	nonribosomal HI
YOR174W	nonribosomal HI
YOR202W	nonribosomal HI
YOR206W	nonribosomal HI
YOR207C	nonribosomal HI
YOR210W	nonribosomal HI
YOR361C	nonribosomal HI
YOR383C	nonribosomal HI
YPL093W	nonribosomal HI
YPL129W	nonribosomal HI
YPL146C	nonribosomal HI
YPL169C	nonribosomal HI
YPL202C	nonribosomal HI
YPL235W	nonribosomal HI
YPL237W	nonribosomal HI
YPR016C	nonribosomal HI
YPR098C	nonribosomal HI
YPR131C	nonribosomal HI
YPR133C	nonribosomal HI
YPR137W	nonribosomal HI
YPR165W	nonribosomal HI
YPR187W	nonribosomal HI
YAL001C	HS
YAL003W	HS
YAL009W	HS
YAL011W	HS
YAL012W	HS
YAL020C	HS
YAL021C	HS
YAL025C	HS
YAL026C	HS
YAL032C	HS
YAL033W	HS
YAL034W-A	HS
YAL038W	HS
YAL039C	HS
YAL041W	HS
YAL043C	HS
YAL044C	HS
YAL058C-A	HS
YAL058W	HS
YAR007C	HS
YAR008W	HS
YAR019C	HS
YBL004W	HS
YBL011W	HS
YBL014C	HS
YBL018C	HS
YBL020W	HS
YBL022C	HS
YBL023C	HS
YBL026W	HS
YBL030C	HS
YBL034C	HS
YBL035C	HS
YBL038W	HS
YBL039C	HS
YBL040C	HS
YBL041W	HS
YBL045C	HS
YBL050W	HS
YBL074C	HS
YBL080C	HS
YBL084C	HS
YBL089W	HS
YBL092W	HS
YBL097W	HS
YBL099W	HS
YBL105C	HS
YBR002C	HS
YBR003W	HS
YBR004C	HS
YBR009C	HS
YBR011C	HS
YBR015C	HS
YBR020W	HS
YBR025C	HS
YBR029C	HS
YBR037C	HS
YBR038W	HS
YBR044C	HS
YBR049C	HS
YBR055C	HS
YBR060C	HS
YBR070C	HS
YBR077C	HS
YBR078W	HS
YBR079C	HS
YBR080C	HS
YBR087W	HS
YBR088C	HS
YBR098W	HS
YBR100W	HS
YBR102C	HS
YBR103W	HS
YBR109C	HS
YBR110W	HS
YBR123C	HS
YBR126C	HS
YBR127C	HS
YBR133C	HS
YBR135W	HS
YBR136W	HS
YBR140C	HS
YBR142W	HS
YBR143C	HS
YBR152W	HS
YBR153W	HS
YBR154C	HS
YBR155W	HS
YBR160W	HS
YBR162C	HS
YBR167C	HS
YBR171W	HS
YBR175W	HS
YBR179C	HS
YBR193C	HS
YBR196C	HS
YBR202W	HS
YBR208C	HS
YBR211C	HS
YBR231C	HS
YBR233W-A	HS
YBR234C	HS
YBR236C	HS
YBR237W	HS
YBR238C	HS
YBR243C	HS
YBR244W	HS
YBR252W	HS
YBR253W	HS
YBR254C	HS
YBR256C	HS
YBR257W	HS
YBR278W	HS
YBR283C	HS
YBR289W	HS
YBR298C	HS
YCL004W	HS
YCL008C	HS
YCL010C	HS
YCL017C	HS
YCL031C	HS
YCL043C	HS
YCL052C	HS
YCL058C	HS
YCL059C	HS
YCL060C	HS
YCL061C	HS
YCL062W	HS
YCL063W	HS
YCR003W	HS
YCR009C	HS
YCR012W	HS
YCR020W-B	HS
YCR034W	HS
YCR035C	HS
YCR046C	HS
YCR050C	HS
YCR052W	HS
YCR054C	HS
YCR057C	HS
YCR065W	HS
YCR066W	HS
YCR071C	HS
YCR072C	HS
YCR077C	HS
YCR081W	HS
YCR086W	HS
YCR087C-A	HS
YCR093W	HS
YCR094W	HS
YCR098C	HS
YDL003W	HS
YDL004W	HS
YDL006W	HS
YDL007W	HS
YDL008W	HS
YDL014W	HS
YDL015C	HS
YDL017W	HS
YDL020C	HS
YDL028C	HS
YDL029W	HS
YDL030W	HS
YDL031W	HS
YDL033C	HS
YDL040C	HS
YDL045C	HS
YDL052C	HS
YDL055C	HS
YDL058W	HS
YDL059C	HS
YDL060W	HS
YDL063C	HS
YDL064W	HS
YDL067C	HS
YDL069C	HS
YDL074C	HS
YDL077C	HS
YDL084W	HS
YDL087C	HS
YDL088C	HS
YDL090C	HS
YDL092W	HS
YDL097C	HS
YDL098C	HS
YDL100C	HS
YDL101C	HS
YDL102W	HS
YDL103C	HS
YDL104C	HS
YDL105W	HS
YDL106C	HS
YDL108W	HS
YDL111C	HS
YDL117W	HS
YDL119C	HS
YDL120W	HS
YDL126C	HS
YDL132W	HS
YDL139C	HS
YDL140C	HS
YDL141W	HS
YDL142C	HS
YDL145C	HS
YDL147W	HS
YDL148C	HS
YDL150W	HS
YDL153C	HS
YDL160C	HS
YDL164C	HS
YDL165W	HS
YDL166C	HS
YDL173W	HS
YDL192W	HS
YDL193W	HS
YDL194W	HS
YDL195W	HS
YDL205C	HS
YDL207W	HS
YDL208W	HS
YDL209C	HS
YDL212W	HS
YDL213C	HS
YDL217C	HS
YDL220C	HS
YDL235C	HS
YDR002W	HS
YDR004W	HS
YDR013W	HS
YDR016C	HS
YDR017C	HS
YDR020C	HS
YDR021W	HS
YDR023W	HS
YDR028C	HS
YDR037W	HS
YDR041W	HS
YDR044W	HS
YDR045C	HS
YDR047W	HS
YDR049W	HS
YDR050C	HS
YDR052C	HS
YDR054C	HS
YDR060W	HS
YDR062W	HS
YDR076W	HS
YDR080W	HS
YDR081C	HS
YDR082W	HS
YDR083W	HS
YDR086C	HS
YDR087C	HS
YDR088C	HS
YDR091C	HS
YDR101C	HS
YDR113C	HS
YDR116C	HS
YDR118W	HS
YDR120C	HS
YDR121W	HS
YDR125C	HS
YDR126W	HS
YDR137W	HS
YDR141C	HS
YDR145W	HS
YDR150W	HS
YDR156W	HS
YDR160W	HS
YDR164C	HS
YDR166C	HS
YDR167W	HS
YDR168W	HS
YDR170C	HS
YDR172W	HS
YDR173C	HS
YDR176W	HS
YDR177W	HS
YDR180W	HS
YDR182W	HS
YDR184C	HS
YDR188W	HS
YDR189W	HS
YDR190C	HS
YDR195W	HS
YDR196C	HS
YDR197W	HS
YDR200C	HS
YDR201W	HS
YDR207C	HS
YDR208W	HS
YDR211W	HS
YDR219C	HS
YDR224C	HS
YDR225W	HS
YDR228C	HS
YDR232W	HS
YDR235W	HS
YDR236C	HS
YDR238C	HS
YDR240C	HS
YDR243C	HS
YDR246W	HS
YDR254W	HS
YDR255C	HS
YDR267C	HS
YDR280W	HS
YDR281C	HS
YDR288W	HS
YDR289C	HS
YDR292C	HS
YDR299W	HS
YDR301W	HS
YDR302W	HS
YDR303C	HS
YDR308C	HS
YDR311W	HS
YDR316W	HS
YDR318W	HS
YDR320C-A	HS
YDR322W	HS
YDR323C	HS
YDR324C	HS
YDR325W	HS
YDR328C	HS
YDR329C	HS
YDR331W	HS
YDR334W	HS
YDR335W	HS
YDR339C	HS
YDR341C	HS
YDR350C	HS
YDR356W	HS
YDR361C	HS
YDR362C	HS
YDR363W	HS
YDR363W-A	HS
YDR365C	HS
YDR367W	HS
YDR373W	HS
YDR376W	HS
YDR377W	HS
YDR378C	HS
YDR381W	HS
YDR385W	HS
YDR388W	HS
YDR389W	HS
YDR390C	HS
YDR392W	HS
YDR393W	HS
YDR394W	HS
YDR397C	HS
YDR398W	HS
YDR404C	HS
YDR405W	HS
YDR407C	HS
YDR412W	HS
YDR414C	HS
YDR416W	HS
YDR427W	HS
YDR429C	HS
YDR434W	HS
YDR437W	HS
YDR439W	HS
YDR443C	HS
YDR449C	HS
YDR451C	HS
YDR454C	HS
YDR457W	HS
YDR458C	HS
YDR460W	HS
YDR463W	HS
YDR464W	HS
YDR468C	HS
YDR472W	HS
YDR473C	HS
YDR477W	HS
YDR478W	HS
YDR479C	HS
YDR484W	HS
YDR485C	HS
YDR487C	HS
YDR489W	HS
YDR493W	HS
YDR494W	HS
YDR495C	HS
YDR496C	HS
YDR498C	HS
YDR499W	HS
YDR510W	HS
YDR512C	HS
YDR516C	HS
YDR518W	HS
YDR527W	HS
YDR531W	HS
YDR540C	HS
YEL002C	HS
YEL003W	HS
YEL013W	HS
YEL019C	HS
YEL024W	HS
YEL026W	HS
YEL031W	HS
YEL032W	HS
YEL033W	HS
YEL035C	HS
YEL042W	HS
YEL050C	HS
YEL055C	HS
YEL058W	HS
YEL061C	HS
YER002W	HS
YER003C	HS
YER006W	HS
YER007C-A	HS
YER008C	HS
YER009W	HS
YER012W	HS
YER013W	HS
YER016W	HS
YER017C	HS
YER018C	HS
YER019W	HS
YER021W	HS
YER022W	HS
YER023W	HS
YER028C	HS
YER029C	HS
YER031C	HS
YER036C	HS
YER038C	HS
YER040W	HS
YER043C	HS
YER048W-A	HS
YER050C	HS
YER058W	HS
YER061C	HS
YER074W-A	HS
YER082C	HS
YER083C	HS
YER087W	HS
YER093C	HS
YER094C	HS
YER095W	HS
YER104W	HS
YER110C	HS
YER111C	HS
YER112W	HS
YER116C	HS
YER125W	HS
YER126C	HS
YER127W	HS
YER133W	HS
YER136W	HS
YER139C	HS
YER141W	HS
YER146W	HS
YER147C	HS
YER148W	HS
YER151C	HS
YER153C	HS
YER156C	HS
YER159C	HS
YER168C	HS
YER171W	HS
YER172C	HS
YER178W	HS
YFL001W	HS
YFL005W	HS
YFL008W	HS
YFL009W	HS
YFL017C	HS
YFL017W-A	HS
YFL022C	HS
YFL023W	HS
YFL024C	HS
YFL025C	HS
YFL029C	HS
YFL034C-B	HS
YFL037W	HS
YFL038C	HS
YFL045C	HS
YFR004W	HS
YFR005C	HS
YFR007W	HS
YFR018C	HS
YFR024C-A	HS
YFR027W	HS
YFR028C	HS
YFR029W	HS
YFR031C	HS
YFR037C	HS
YFR040W	HS
YFR042W	HS
YFR050C	HS
YFR051C	HS
YFR052W	HS
YGL001C	HS
YGL003C	HS
YGL008C	HS
YGL011C	HS
YGL012W	HS
YGL014W	HS
YGL016W	HS
YGL018C	HS
YGL020C	HS
YGL022W	HS
YGL025C	HS
YGL030W	HS
YGL040C	HS
YGL043W	HS
YGL044C	HS
YGL045W	HS
YGL046W	HS
YGL047W	HS
YGL048C	HS
YGL054C	HS
YGL055W	HS
YGL057C	HS
YGL061C	HS
YGL065C	HS
YGL066W	HS
YGL068W	HS
YGL071W	HS
YGL073W	HS
YGL075C	HS
YGL078C	HS
YGL084C	HS
YGL091C	HS
YGL092W	HS
YGL093W	HS
YGL095C	HS
YGL097W	HS
YGL098W	HS
YGL099W	HS
YGL103W	HS
YGL107C	HS
YGL111W	HS
YGL112C	HS
YGL113W	HS
YGL116W	HS
YGL120C	HS
YGL122C	HS
YGL127C	HS
YGL128C	HS
YGL130W	HS
YGL136C	HS
YGL137W	HS
YGL142C	HS
YGL145W	HS
YGL150C	HS
YGL155W	HS
YGL163C	HS
YGL168W	HS
YGL169W	HS
YGL171W	HS
YGL172W	HS
YGL194C	HS
YGL201C	HS
YGL202W	HS
YGL207W	HS
YGL211W	HS
YGL212W	HS
YGL213C	HS
YGL215W	HS
YGL219C	HS
YGL222C	HS
YGL225W	HS
YGL233W	HS
YGL236C	HS
YGL237C	HS
YGL238W	HS
YGL244W	HS
YGL245W	HS
YGL247W	HS
YGL250W	HS
YGL251C	HS
YGL252C	HS
YGL253W	HS
YGR002C	HS
YGR004W	HS
YGR005C	HS
YGR009C	HS
YGR013W	HS
YGR024C	HS
YGR029W	HS
YGR030C	HS
YGR037C	HS
YGR046W	HS
YGR047C	HS
YGR048W	HS
YGR056W	HS
YGR057C	HS
YGR060W	HS
YGR063C	HS
YGR065C	HS
YGR071C	HS
YGR072W	HS
YGR074W	HS
YGR075C	HS
YGR076C	HS
YGR078C	HS
YGR081C	HS
YGR082W	HS
YGR083C	HS
YGR090W	HS
YGR091W	HS
YGR092W	HS
YGR094W	HS
YGR095C	HS
YGR098C	HS
YGR099W	HS
YGR103W	HS
YGR112W	HS
YGR113W	HS
YGR116W	HS
YGR119C	HS
YGR120C	HS
YGR122W	HS
YGR128C	HS
YGR132C	HS
YGR134W	HS
YGR135W	HS
YGR140W	HS
YGR145W	HS
YGR147C	HS
YGR150C	HS
YGR155W	HS
YGR156W	HS
YGR163W	HS
YGR166W	HS
YGR171C	HS
YGR172C	HS
YGR174C	HS
YGR175C	HS
YGR179C	HS
YGR183C	HS
YGR185C	HS
YGR186W	HS
YGR187C	HS
YGR191W	HS
YGR192C	HS
YGR195W	HS
YGR196C	HS
YGR198W	HS
YGR211W	HS
YGR216C	HS
YGR218W	HS
YGR220C	HS
YGR229C	HS
YGR231C	HS
YGR233C	HS
YGR240C	HS
YGR245C	HS
YGR246C	HS
YGR251W	HS
YGR252W	HS
YGR253C	HS
YGR264C	HS
YGR267C	HS
YGR270W	HS
YGR274C	HS
YGR277C	HS
YGR278W	HS
YGR280C	HS
YGR283C	HS
YHL020C	HS
YHL025W	HS
YHL031C	HS
YHL038C	HS
YHR004C	HS
YHR005C-A	HS
YHR007C	HS
YHR013C	HS
YHR019C	HS
YHR020W	HS
YHR023W	HS
YHR024C	HS
YHR031C	HS
YHR034C	HS
YHR036W	HS
YHR040W	HS
YHR041C	HS
YHR042W	HS
YHR051W	HS
YHR058C	HS
YHR062C	HS
YHR065C	HS
YHR067W	HS
YHR068W	HS
YHR070W	HS
YHR072W	HS
YHR072W-A	HS
YHR074W	HS
YHR083W	HS
YHR085W	HS
YHR088W	HS
YHR089C	HS
YHR101C	HS
YHR102W	HS
YHR107C	HS
YHR111W	HS
YHR116W	HS
YHR118C	HS
YHR122W	HS
YHR128W	HS
YHR134W	HS
YHR143W-A	HS
YHR147C	HS
YHR148W	HS
YHR154W	HS
YHR164C	HS
YHR165C	HS
YHR166C	HS
YHR169W	HS
YHR170W	HS
YHR172W	HS
YHR178W	HS
YHR186C	HS
YHR190W	HS
YHR197W	HS
YHR199C-A	HS
YHR200W	HS
YHR206W	HS
YHR207C	HS
YIL003W	HS
YIL004C	HS
YIL008W	HS
YIL017C	HS
YIL019W	HS
YIL022W	HS
YIL026C	HS
YIL031W	HS
YIL034C	HS
YIL038C	HS
YIL039W	HS
YIL046W	HS
YIL048W	HS
YIL051C	HS
YIL053W	HS
YIL061C	HS
YIL062C	HS
YIL063C	HS
YIL068C	HS
YIL070C	HS
YIL078W	HS
YIL083C	HS
YIL091C	HS
YIL097W	HS
YIL103W	HS
YIL104C	HS
YIL106W	HS
YIL109C	HS
YIL110W	HS
YIL115C	HS
YIL118W	HS
YIL125W	HS
YIL126W	HS
YIL129C	HS
YIL143C	HS
YIL144W	HS
YIL147C	HS
YIL150C	HS
YIL157C	HS
YIR005W	HS
YIR008C	HS
YIR009W	HS
YIR010W	HS
YIR011C	HS
YIR012W	HS
YIR015W	HS
YIR021W	HS
YIR022W	HS
YIR027C	HS
YJL001W	HS
YJL002C	HS
YJL003W	HS
YJL005W	HS
YJL008C	HS
YJL010C	HS
YJL011C	HS
YJL019W	HS
YJL023C	HS
YJL025W	HS
YJL026W	HS
YJL031C	HS
YJL033W	HS
YJL034W	HS
YJL035C	HS
YJL039C	HS
YJL041W	HS
YJL047C	HS
YJL050W	HS
YJL054W	HS
YJL061W	HS
YJL062W	HS
YJL069C	HS
YJL072C	HS
YJL074C	HS
YJL076W	HS
YJL080C	HS
YJL081C	HS
YJL085W	HS
YJL087C	HS
YJL090C	HS
YJL091C	HS
YJL092W	HS
YJL096W	HS
YJL097W	HS
YJL102W	HS
YJL104W	HS
YJL109C	HS
YJL115W	HS
YJL117W	HS
YJL121C	HS
YJL124C	HS
YJL125C	HS
YJL129C	HS
YJL139C	HS
YJL143W	HS
YJL148W	HS
YJL156C	HS
YJL167W	HS
YJL173C	HS
YJL174W	HS
YJL179W	HS
YJL194W	HS
YJL203W	HS
YJL204C	HS
YJL209W	HS
YJR002W	HS
YJR006W	HS
YJR012C	HS
YJR013W	HS
YJR014W	HS
YJR016C	HS
YJR017C	HS
YJR022W	HS
YJR032W	HS
YJR033C	HS
YJR041C	HS
YJR042W	HS
YJR043C	HS
YJR045C	HS
YJR046W	HS
YJR049C	HS
YJR055W	HS
YJR057W	HS
YJR060W	HS
YJR063W	HS
YJR064W	HS
YJR065C	HS
YJR067C	HS
YJR068W	HS
YJR072C	HS
YJR074W	HS
YJR076C	HS
YJR077C	HS
YJR089W	HS
YJR093C	HS
YJR102C	HS
YJR105W	HS
YJR112W	HS
YJR113C	HS
YJR117W	HS
YJR121W	HS
YJR123W	HS
YJR141W	HS
YJR144W	HS
YKL002W	HS
YKL004W	HS
YKL006C-A	HS
YKL007W	HS
YKL011C	HS
YKL012W	HS
YKL014C	HS
YKL018W	HS
YKL019W	HS
YKL021C	HS
YKL022C	HS
YKL024C	HS
YKL028W	HS
YKL033W	HS
YKL035W	HS
YKL037W	HS
YKL041W	HS
YKL042W	HS
YKL045W	HS
YKL048C	HS
YKL049C	HS
YKL052C	HS
YKL053C-A	HS
YKL056C	HS
YKL058W	HS
YKL059C	HS
YKL060C	HS
YKL073W	HS
YKL074C	HS
YKL078W	HS
YKL082C	HS
YKL087C	HS
YKL088W	HS
YKL089W	HS
YKL095W	HS
YKL099C	HS
YKL104C	HS
YKL108W	HS
YKL109W	HS
YKL110C	HS
YKL112W	HS
YKL113C	HS
YKL114C	HS
YKL122C	HS
YKL125W	HS
YKL126W	HS
YKL138C-A	HS
YKL141W	HS
YKL144C	HS
YKL145W	HS
YKL149C	HS
YKL152C	HS
YKL154W	HS
YKL155C	HS
YKL165C	HS
YKL167C	HS
YKL172W	HS
YKL173W	HS
YKL176C	HS
YKL180W	HS
YKL182W	HS
YKL186C	HS
YKL189W	HS
YKL192C	HS
YKL193C	HS
YKL195W	HS
YKL196C	HS
YKL203C	HS
YKL204W	HS
YKL205W	HS
YKL208W	HS
YKL210W	HS
YKL212W	HS
YKL216W	HS
YKR001C	HS
YKR002W	HS
YKR004C	HS
YKR007W	HS
YKR008W	HS
YKR020W	HS
YKR022C	HS
YKR025W	HS
YKR029C	HS
YKR037C	HS
YKR038C	HS
YKR048C	HS
YKR062W	HS
YKR063C	HS
YKR068C	HS
YKR071C	HS
YKR074W	HS
YKR079C	HS
YKR081C	HS
YKR083C	HS
YKR086W	HS
YKR092C	HS
YKR099W	HS
YLL003W	HS
YLL004W	HS
YLL006W	HS
YLL008W	HS
YLL009C	HS
YLL011W	HS
YLL018C	HS
YLL031C	HS
YLL034C	HS
YLL035W	HS
YLL036C	HS
YLL043W	HS
YLL050C	HS
YLR002C	HS
YLR005W	HS
YLR007W	HS
YLR008C	HS
YLR010C	HS
YLR022C	HS
YLR026C	HS
YLR029C	HS
YLR033W	HS
YLR038C	HS
YLR045C	HS
YLR051C	HS
YLR055C	HS
YLR056W	HS
YLR060W	HS
YLR065C	HS
YLR066W	HS
YLR068W	HS
YLR071C	HS
YLR075W	HS
YLR078C	HS
YLR079W	HS
YLR083C	HS
YLR085C	HS
YLR086W	HS
YLR087C	HS
YLR088W	HS
YLR099C	HS
YLR099W-A	HS
YLR100W	HS
YLR103C	HS
YLR105C	HS
YLR106C	HS
YLR110C	HS
YLR115W	HS
YLR116W	HS
YLR117C	HS
YLR127C	HS
YLR129W	HS
YLR131C	HS
YLR132C	HS
YLR141W	HS
YLR145W	HS
YLR147C	HS
YLR149C	HS
YLR153C	HS
YLR163C	HS
YLR166C	HS
YLR168C	HS
YLR175W	HS
YLR186W	HS
YLR190W	HS
YLR195C	HS
YLR196W	HS
YLR200W	HS
YLR201C	HS
YLR203C	HS
YLR204W	HS
YLR208W	HS
YLR212C	HS
YLR215C	HS
YLR223C	HS
YLR229C	HS
YLR239C	HS
YLR243W	HS
YLR249W	HS
YLR259C	HS
YLR261C	HS
YLR262C	HS
YLR268W	HS
YLR272C	HS
YLR274W	HS
YLR275W	HS
YLR276C	HS
YLR277C	HS
YLR291C	HS
YLR293C	HS
YLR298C	HS
YLR304C	HS
YLR305C	HS
YLR310C	HS
YLR314C	HS
YLR315W	HS
YLR316C	HS
YLR321C	HS
YLR323C	HS
YLR324W	HS
YLR330W	HS
YLR335W	HS
YLR336C	HS
YLR347C	HS
YLR355C	HS
YLR358C	HS
YLR359W	HS
YLR368W	HS
YLR378C	HS
YLR381W	HS
YLR382C	HS
YLR383W	HS
YLR384C	HS
YLR395C	HS
YLR397C	HS
YLR398C	HS
YLR409C	HS
YLR412W	HS
YLR417W	HS
YLR418C	HS
YLR421C	HS
YLR424W	HS
YLR425W	HS
YLR426W	HS
YLR430W	HS
YLR438C-A	HS
YLR440C	HS
YLR457C	HS
YLR459W	HS
YML008C	HS
YML010W	HS
YML010W-A	HS
YML013C-A	HS
YML013W	HS
YML014W	HS
YML015C	HS
YML022W	HS
YML023C	HS
YML025C	HS
YML041C	HS
YML043C	HS
YML046W	HS
YML047C	HS
YML049C	HS
YML064C	HS
YML065W	HS
YML069W	HS
YML077W	HS
YML081C-A	HS
YML091C	HS
YML092C	HS
YML094W	HS
YML095C-A	HS
YML097C	HS
YML098W	HS
YML102C-A	HS
YML102W	HS
YML105C	HS
YML108W	HS
YML113W	HS
YML114C	HS
YML121W	HS
YML123C	HS
YML124C	HS
YML125C	HS
YML126C	HS
YML130C	HS
YMR001C	HS
YMR005W	HS
YMR013C	HS
YMR021C	HS
YMR028W	HS
YMR035W	HS
YMR039C	HS
YMR043W	HS
YMR047C	HS
YMR048W	HS
YMR049C	HS
YMR059W	HS
YMR061W	HS
YMR075W	HS
YMR076C	HS
YMR077C	HS
YMR078C	HS
YMR079W	HS
YMR093W	HS
YMR094W	HS
YMR100W	HS
YMR108W	HS
YMR112C	HS
YMR113W	HS
YMR116C	HS
YMR117C	HS
YMR123W	HS
YMR128W	HS
YMR131C	HS
YMR134W	HS
YMR138W	HS
YMR146C	HS
YMR149W	HS
YMR150C	HS
YMR156C	HS
YMR158W	HS
YMR167W	HS
YMR168C	HS
YMR179W	HS
YMR188C	HS
YMR190C	HS
YMR197C	HS
YMR200W	HS
YMR202W	HS
YMR203W	HS
YMR208W	HS
YMR211W	HS
YMR213W	HS
YMR216C	HS
YMR218C	HS
YMR220W	HS
YMR227C	HS
YMR229C	HS
YMR235C	HS
YMR236W	HS
YMR239C	HS
YMR240C	HS
YMR257C	HS
YMR260C	HS
YMR263W	HS
YMR268C	HS
YMR269W	HS
YMR270C	HS
YMR277W	HS
YMR281W	HS
YMR286W	HS
YMR288W	HS
YMR290C	HS
YMR293C	HS
YMR296C	HS
YMR298W	HS
YMR308C	HS
YMR312W	HS
YMR314W	HS
YNL002C	HS
YNL006W	HS
YNL007C	HS
YNL016W	HS
YNL024C	HS
YNL024C-A	HS
YNL025C	HS
YNL026W	HS
YNL032W	HS
YNL036W	HS
YNL038W	HS
YNL039W	HS
YNL051W	HS
YNL055C	HS
YNL061W	HS
YNL062C	HS
YNL075W	HS
YNL080C	HS
YNL084C	HS
YNL088W	HS
YNL091W	HS
YNL097C	HS
YNL102W	HS
YNL103W	HS
YNL107W	HS
YNL110C	HS
YNL112W	HS
YNL113W	HS
YNL118C	HS
YNL119W	HS
YNL121C	HS
YNL124W	HS
YNL126W	HS
YNL131W	HS
YNL132W	HS
YNL135C	HS
YNL136W	HS
YNL137C	HS
YNL138W-A	HS
YNL147W	HS
YNL148C	HS
YNL149C	HS
YNL151C	HS
YNL152W	HS
YNL158W	HS
YNL161W	HS
YNL163C	HS
YNL172W	HS
YNL177C	HS
YNL181W	HS
YNL182C	HS
YNL188W	HS
YNL189W	HS
YNL199C	HS
YNL206C	HS
YNL207W	HS
YNL215W	HS
YNL221C	HS
YNL222W	HS
YNL225C	HS
YNL229C	HS
YNL232W	HS
YNL236W	HS
YNL237W	HS
YNL240C	HS
YNL244C	HS
YNL245C	HS
YNL247W	HS
YNL248C	HS
YNL251C	HS
YNL252C	HS
YNL256W	HS
YNL258C	HS
YNL260C	HS
YNL261W	HS
YNL262W	HS
YNL263C	HS
YNL267W	HS
YNL271C	HS
YNL272C	HS
YNL282W	HS
YNL284C	HS
YNL287W	HS
YNL290W	HS
YNL294C	HS
YNL297C	HS
YNL306W	HS
YNL308C	HS
YNL310C	HS
YNL312W	HS
YNL315C	HS
YNL317W	HS
YNL323W	HS
YNR003C	HS
YNR004W	HS
YNR006W	HS
YNR011C	HS
YNR017W	HS
YNR020C	HS
YNR026C	HS
YNR035C	HS
YNR038W	HS
YNR041C	HS
YNR043W	HS
YNR045W	HS
YNR046W	HS
YNR050C	HS
YNR053C	HS
YNR054C	HS
YOL001W	HS
YOL004W	HS
YOL005C	HS
YOL006C	HS
YOL008W	HS
YOL010W	HS
YOL012C	HS
YOL021C	HS
YOL022C	HS
YOL026C	HS
YOL027C	HS
YOL034W	HS
YOL038W	HS
YOL041C	HS
YOL044W	HS
YOL054W	HS
YOL064C	HS
YOL066C	HS
YOL069W	HS
YOL072W	HS
YOL077C	HS
YOL078W	HS
YOL081W	HS
YOL088C	HS
YOL094C	HS
YOL097C	HS
YOL100W	HS
YOL102C	HS
YOL115W	HS
YOL123W	HS
YOL130W	HS
YOL133W	HS
YOL135C	HS
YOL138C	HS
YOL139C	HS
YOL142W	HS
YOL144W	HS
YOL146W	HS
YOL149W	HS
YOR004W	HS
YOR006C	HS
YOR008C	HS
YOR014W	HS
YOR020C	HS
YOR030W	HS
YOR035C	HS
YOR036W	HS
YOR046C	HS
YOR048C	HS
YOR056C	HS
YOR057W	HS
YOR060C	HS
YOR061W	HS
YOR063W	HS
YOR065W	HS
YOR073W	HS
YOR074C	HS
YOR075W	HS
YOR077W	HS
YOR085W	HS
YOR095C	HS
YOR098C	HS
YOR103C	HS
YOR104W	HS
YOR106W	HS
YOR110W	HS
YOR116C	HS
YOR117W	HS
YOR119C	HS
YOR123C	HS
YOR141C	HS
YOR143C	HS
YOR144C	HS
YOR145C	HS
YOR148C	HS
YOR149C	HS
YOR150W	HS
YOR151C	HS
YOR157C	HS
YOR159C	HS
YOR160W	HS
YOR168W	HS
YOR176W	HS
YOR179C	HS
YOR181W	HS
YOR183W	HS
YOR194C	HS
YOR196C	HS
YOR198C	HS
YOR201C	HS
YOR204W	HS
YOR209C	HS
YOR217W	HS
YOR221C	HS
YOR224C	HS
YOR232W	HS
YOR236W	HS
YOR244W	HS
YOR249C	HS
YOR250C	HS
YOR251C	HS
YOR254C	HS
YOR256C	HS
YOR257W	HS
YOR259C	HS
YOR260W	HS
YOR261C	HS
YOR262W	HS
YOR270C	HS
YOR272W	HS
YOR278W	HS
YOR281C	HS
YOR287C	HS
YOR290C	HS
YOR294W	HS
YOR295W	HS
YOR305W	HS
YOR308C	HS
YOR310C	HS
YOR319W	HS
YOR322C	HS
YOR326W	HS
YOR327C	HS
YOR329C	HS
YOR330C	HS
YOR335C	HS
YOR336W	HS
YOR339C	HS
YOR340C	HS
YOR341W	HS
YOR349W	HS
YOR353C	HS
YOR355W	HS
YOR358W	HS
YOR359W	HS
YOR362C	HS
YOR370C	HS
YOR372C	HS
YOR373W	HS
YPL002C	HS
YPL007C	HS
YPL008W	HS
YPL010W	HS
YPL011C	HS
YPL012W	HS
YPL013C	HS
YPL016W	HS
YPL017C	HS
YPL018W	HS
YPL020C	HS
YPL028W	HS
YPL042C	HS
YPL043W	HS
YPL047W	HS
YPL055C	HS
YPL061W	HS
YPL063W	HS
YPL065W	HS
YPL068C	HS
YPL069C	HS
YPL076W	HS
YPL082C	HS
YPL083C	HS
YPL085W	HS
YPL086C	HS
YPL094C	HS
YPL097W	HS
YPL098C	HS
YPL101W	HS
YPL104W	HS
YPL117C	HS
YPL122C	HS
YPL124W	HS
YPL126W	HS
YPL128C	HS
YPL132W	HS
YPL143W	HS
YPL144W	HS
YPL151C	HS
YPL153C	HS
YPL160W	HS
YPL161C	HS
YPL172C	HS
YPL174C	HS
YPL175W	HS
YPL178W	HS
YPL180W	HS
YPL190C	HS
YPL204W	HS
YPL208W	HS
YPL209C	HS
YPL210C	HS
YPL211W	HS
YPL213W	HS
YPL214C	HS
YPL215W	HS
YPL217C	HS
YPL218W	HS
YPL226W	HS
YPL228W	HS
YPL231W	HS
YPL233W	HS
YPL234C	HS
YPL241C	HS
YPL242C	HS
YPL243W	HS
YPL252C	HS
YPL253C	HS
YPL255W	HS
YPL265W	HS
YPL266W	HS
YPR010C	HS
YPR018W	HS
YPR019W	HS
YPR020W	HS
YPR024W	HS
YPR025C	HS
YPR033C	HS
YPR034W	HS
YPR035W	HS
YPR041W	HS
YPR048W	HS
YPR052C	HS
YPR055W	HS
YPR056W	HS
YPR061C	HS
YPR070W	HS
YPR082C	HS
YPR085C	HS
YPR086W	HS
YPR088C	HS
YPR094W	HS
YPR103W	HS
YPR104C	HS
YPR105C	HS
YPR106W	HS
YPR107C	HS
YPR108W	HS
YPR110C	HS
YPR112C	HS
YPR113W	HS
YPR120C	HS
YPR124W	HS
YPR133W-A	HS
YPR134W	HS
YPR143W	HS
YPR144C	HS
YPR161C	HS
YPR162C	HS
YPR168W	HS
YPR169W	HS
YPR173C	HS
YPR175W	HS
YPR176C	HS
YPR178W	HS
YPR179C	HS
YPR180W	HS
YPR181C	HS
YPR182W	HS
YPR183W	HS
YPR186C	HS
YPR189W	HS
YPR190C	HS
YPR191W	HS
YPR201W	HS

## Sheet: hs GO enrichment
Gene Ontology terms enriched among haplosufficient genes (HS) predicted with the Steinmetz et al. dataset
ID	Pop.total	Pop.term	Study.total	Study.term	Pop.family	Study.family	nparents	is.trivial	p	p.adjusted	p.min	name
GO:0043227	1880	1493	1571	1341	1663	1397	1	false	3.9637657346881596E-59	8.89469030864023E-56	1.5664360052494908E-237	membrane-bounded organelle
GO:0043231	1880	1493	1571	1341	1663	1397	2	false	3.9637657346881596E-59	8.89469030864023E-56	1.5664360052494908E-237	intracellular membrane-bounded organelle
GO:0043234	1880	812	1571	741	1189	972	1	false	2.6386927639196475E-33	3.947484374823793E-30	1.13E-321	protein complex
GO:0006464	1880	243	1571	222	617	441	2	false	1.3546666217824603E-20	1.5199359496399204E-17	6.819159285197427E-179	cellular protein modification process
GO:0005694	1880	219	1571	209	710	533	1	false	2.4563512832849053E-20	2.204820911876531E-17	9.424487598661162E-190	chromosome
GO:2000112	1880	359	1571	318	735	548	3	false	2.7456866651791605E-18	2.0537736255540123E-15	2.2886413564641507E-220	regulation of cellular macromolecule biosynthetic process
GO:0036211	1880	243	1571	222	666	485	2	false	5.7667425205603E-18	3.697305776039233E-15	5.057891966736605E-189	protein modification process
GO:0010556	1880	359	1571	318	771	579	3	false	1.080703037253099E-16	6.062744038989885E-14	1.731150632228428E-230	regulation of macromolecule biosynthetic process
GO:1901360	1880	956	1571	847	1446	1199	1	false	4.595952608417403E-15	2.2918483673974784E-12	0.0	organic cyclic compound metabolic process
GO:0090304	1880	823	1571	726	1326	1089	2	false	2.5401609666505277E-13	1.1400242418327568E-10	0.0	nucleic acid metabolic process
GO:0070013	1880	591	1571	535	1314	1082	2	false	4.940567915973228E-13	2.0122172138079687E-10	0.0	intracellular organelle lumen
GO:0043233	1880	591	1571	535	1315	1083	2	false	5.380259929967831E-13	2.0122172138079687E-10	0.0	organelle lumen
GO:0003824	1880	739	1571	672	1880	1571	1	false	6.055564999643944E-13	2.0905673629540016E-10	0.0	catalytic activity
GO:0006260	1880	101	1571	100	782	589	2	false	1.4344320167258716E-12	4.59837920790408E-10	4.937954272314141E-130	DNA replication
GO:0006807	1880	973	1571	858	1510	1254	1	false	1.830942157460177E-12	5.478178935120849E-10	0.0	nitrogen compound metabolic process
GO:0034641	1880	942	1571	832	1485	1235	2	false	5.019512526019058E-12	1.4079732635483458E-9	0.0	cellular nitrogen compound metabolic process
GO:0006139	1880	909	1571	802	1437	1192	5	false	5.490475089545611E-12	1.4494854236400412E-9	0.0	nucleobase-containing compound metabolic process
GO:0031326	1880	368	1571	327	906	705	3	false	7.200085236194462E-12	1.7952212522244859E-9	6.363280049871456E-265	regulation of cellular biosynthetic process
GO:0031597	1880	24	1571	23	206	68	2	false	8.224990765777703E-12	1.9428293977268595E-9	7.332358726740504E-32	cytosolic proteasome complex
GO:0046483	1880	935	1571	826	1483	1234	1	false	8.827696791655245E-12	1.980935160047437E-9	0.0	heterocycle metabolic process
GO:0006725	1880	928	1571	819	1483	1234	1	false	2.9091189798121197E-11	6.217202848284186E-9	0.0	cellular aromatic compound metabolic process
GO:0009889	1880	368	1571	327	936	733	2	false	6.213639463123911E-11	1.2675824504772777E-8	1.449876532831313E-271	regulation of biosynthetic process
GO:0044428	1880	693	1571	625	1543	1291	2	false	1.4090741413455184E-10	2.7495324984168203E-8	0.0	nuclear part
GO:0016070	1880	717	1571	629	1241	1015	2	false	2.2999114458540936E-10	4.3008344037471554E-8	0.0	RNA metabolic process
GO:1901362	1880	435	1571	396	1251	1027	2	false	2.6254724349675006E-10	4.542034173413833E-8	0.0	organic cyclic compound biosynthetic process
GO:0006508	1880	112	1571	105	626	449	1	false	2.6313032198921493E-10	4.542034173413833E-8	4.711489023885131E-127	proteolysis
GO:0005200	1880	30	1571	28	251	105	1	false	4.425556130300168E-10	7.356257745476725E-8	1.6499157708650652E-39	structural constituent of cytoskeleton
GO:0006351	1880	337	1571	305	1027	821	3	false	4.833952576359422E-10	7.748135415250388E-8	2.0463147735415647E-281	transcription, DNA-dependent
GO:0032774	1880	342	1571	309	1052	844	3	false	1.7006033254971936E-9	2.6318302499418636E-7	2.822566993044481E-287	RNA biosynthetic process
GO:0006397	1880	159	1571	155	402	344	2	false	2.197368754655832E-9	3.2872636569651244E-7	1.6457317296321404E-116	mRNA processing
GO:0044427	1880	208	1571	198	1315	1083	2	false	3.0202008814917935E-9	4.3724714697210223E-7	1.4525688348975171E-248	chromosomal part
GO:0044271	1880	411	1571	373	1247	1023	2	false	3.4044808718641265E-9	4.774784422789437E-7	0.0	cellular nitrogen compound biosynthetic process
GO:0018130	1880	415	1571	376	1244	1020	2	false	4.352078643520276E-9	5.918826955187575E-7	0.0	heterocycle biosynthetic process
GO:0031974	1880	609	1571	551	1880	1571	1	false	4.5703616761110074E-9	6.03287741246653E-7	0.0	membrane-enclosed lumen
GO:0032543	1880	46	1571	43	360	204	2	false	5.503881086966992E-9	7.057548090945103E-7	2.8539961323887784E-59	mitochondrial translation
GO:0019438	1880	408	1571	369	1243	1019	2	false	1.213419901672125E-8	1.5127301440845824E-6	0.0	aromatic compound biosynthetic process
GO:0010468	1880	354	1571	312	950	749	2	false	1.9792188222843003E-8	2.400738939030254E-6	1.345793086133078E-271	regulation of gene expression
GO:0030163	1880	96	1571	90	675	491	2	false	2.98420117178883E-8	3.524498647102176E-6	2.9253574174807513E-119	protein catabolic process
GO:0044257	1880	94	1571	88	665	483	3	false	4.712948210434797E-8	5.423515786777274E-6	4.8954991928814474E-117	cellular protein catabolic process
GO:0010558	1880	121	1571	112	742	554	4	false	5.551975602005045E-8	6.229316625449661E-6	1.2284312943861735E-142	negative regulation of macromolecule biosynthetic process
GO:2000113	1880	120	1571	111	734	547	4	false	5.877967389214976E-8	6.4342238153162955E-6	2.60885156575289E-141	negative regulation of cellular macromolecule biosynthetic process
GO:0008104	1880	294	1571	264	348	295	1	false	6.387353426256406E-8	6.825343375485417E-6	1.0073060375236674E-64	protein localization
GO:0000315	1880	21	1571	19	122	47	2	false	9.799994594257853E-8	1.007459669524617E-5	4.876743254180212E-24	organellar large ribosomal subunit
GO:0015031	1880	243	1571	219	320	267	2	false	9.877055583574677E-8	1.007459669524617E-5	3.95536489904893E-76	protein transport
GO:0006418	1880	26	1571	24	268	121	2	false	1.6007966801033068E-7	1.5965278889563645E-5	1.0430956119071987E-36	tRNA aminoacylation for protein translation
GO:0016043	1880	828	1571	739	1042	899	1	false	2.0206236944856235E-7	1.971425900185104E-5	5.420750503315497E-229	cellular component organization
GO:0031327	1880	130	1571	121	878	680	4	false	3.5038988784030085E-7	3.345850673675043E-5	3.3450048016518967E-159	negative regulation of cellular biosynthetic process
GO:0009890	1880	130	1571	121	899	700	3	false	6.304340953857238E-7	5.8945587918565176E-5	1.2090892844090098E-160	negative regulation of biosynthetic process
GO:0070271	1880	158	1571	149	592	488	1	false	6.507127466937706E-7	5.959997565636005E-5	1.8843682162141E-148	protein complex biogenesis
GO:0005856	1880	112	1571	103	710	533	1	false	8.550037354319724E-7	7.674513529237385E-5	9.398358746340241E-134	cytoskeleton
GO:0007049	1880	332	1571	311	1063	920	1	false	1.0390641722103289E-6	9.143764715450895E-5	8.2235940270218475E-286	cell cycle
GO:0043412	1880	285	1571	259	1254	1025	1	false	1.1930180596395643E-6	1.0296663560889163E-4	4.83142519543235E-291	macromolecule modification
GO:0008380	1880	100	1571	98	390	332	1	false	2.1458693457200286E-6	1.817105966715375E-4	8.229495083452181E-96	RNA splicing
GO:0005681	1880	72	1571	70	913	716	2	false	2.875643518681038E-6	2.3899792799704625E-4	7.620389288444339E-109	spliceosomal complex
GO:0006399	1880	109	1571	103	307	251	1	false	4.83587112124286E-6	3.946070834934174E-4	3.896531504141965E-86	tRNA metabolic process
GO:0050789	1880	551	1571	492	1880	1571	2	false	5.825347575876115E-6	4.6685999858092864E-4	0.0	regulation of biological process
GO:0010557	1880	143	1571	126	737	548	4	false	7.428584077659328E-6	5.849032515883344E-4	8.88884764551058E-157	positive regulation of macromolecule biosynthetic process
GO:0006259	1880	229	1571	209	1241	1015	2	false	9.106138249241928E-6	7.04626697630996E-4	6.4431753359337246E-257	DNA metabolic process
GO:0060255	1880	401	1571	355	1271	1040	2	false	1.028795582212097E-5	7.802632307534491E-4	0.0	regulation of macromolecule metabolic process
GO:0065007	1880	613	1571	544	1880	1571	1	false	1.0431326614350924E-5	7.802632307534491E-4	0.0	biological regulation
GO:0008033	1880	69	1571	67	300	244	2	false	1.867346816086352E-5	0.0013738774607533683	1.0020712063738744E-69	tRNA processing
GO:0050794	1880	536	1571	479	1804	1515	2	false	2.0162745889476524E-5	0.0014595226379350101	0.0	regulation of cellular process
GO:0003677	1880	218	1571	197	534	439	1	false	2.1118623527273254E-5	0.0015031330057936282	4.287521626370721E-156	DNA binding
GO:0044699	1880	1072	1571	929	1880	1571	1	false	2.1435051776023218E-5	0.0015031330057936282	0.0	single-organism process
GO:0006396	1880	390	1571	332	923	726	2	false	2.2539722701596933E-5	0.0015562811613041084	3.590340059285437E-272	RNA processing
GO:0008610	1880	89	1571	83	892	690	2	false	2.808472127416996E-5	0.001909761046643557	4.0570911738060484E-125	lipid biosynthetic process
GO:0001882	1880	311	1571	279	766	637	4	false	3.176836497305026E-5	0.0021280062984932774	7.1934799003698E-224	nucleoside binding
GO:0045184	1880	251	1571	226	453	379	2	false	3.675370219457239E-5	0.0024257443448417776	1.6232748003970102E-134	establishment of protein localization
GO:0044432	1880	149	1571	140	1563	1300	3	false	3.953545187297372E-5	0.002571523304433421	7.022794249079795E-213	endoplasmic reticulum part
GO:0000314	1880	10	1571	10	95	38	2	false	4.6782467901991614E-5	0.002999424513487691	9.896155564992543E-14	organellar small ribosomal subunit
GO:0000472	1880	29	1571	27	91	59	3	false	5.317408570069872E-5	0.0033198140769690214	2.058059904676929E-24	endonucleolytic cleavage to generate mature 5'-end of SSU-rRNA from (SSU-rRNA, 5.8S rRNA, LSU-rRNA)
GO:0005783	1880	180	1571	168	1723	1444	2	false	5.325904936313938E-5	0.0033198140769690214	9.574405445102282E-250	endoplasmic reticulum
GO:0030532	1880	50	1571	49	913	716	2	false	5.6576764297561026E-5	0.0034783084680473134	1.1299730529646172E-83	small nuclear ribonucleoprotein complex
GO:0022402	1880	285	1571	265	1063	920	2	false	6.939937172571323E-5	0.004208978112229742	1.4686772280693683E-267	cell cycle process
GO:0051301	1880	145	1571	139	1063	920	1	false	7.647235860057234E-5	0.004521353798363977	3.3983264364518224E-183	cell division
GO:0000480	1880	28	1571	26	90	58	2	false	7.656481476730443E-5	0.004521353798363977	6.458050045710462E-24	endonucleolytic cleavage in 5'-ETS of tricistronic rRNA transcript (SSU-rRNA, 5.8S rRNA, LSU-rRNA)
GO:0090407	1880	100	1571	92	920	717	2	false	8.029691568097792E-5	0.00468016308540557	1.039985901000834E-136	organophosphate biosynthetic process
GO:0016071	1880	187	1571	178	717	629	1	false	8.863122941733958E-5	0.005099704584936154	5.79371511372655E-178	mRNA metabolic process
GO:0042175	1880	148	1571	139	1851	1552	4	false	1.1470554216046422E-4	0.0065164363698248535	2.8468814828693165E-223	nuclear outer membrane-endoplasmic reticulum membrane network
GO:0005739	1880	361	1571	325	1723	1444	2	false	1.1687558207889238E-4	0.006556720154625863	0.0	mitochondrion
GO:0080090	1880	416	1571	368	1423	1179	2	false	1.4103551734114707E-4	0.007814412368235409	0.0	regulation of primary metabolic process
GO:0071822	1880	230	1571	214	386	339	1	false	1.488335662153532E-4	0.00814591518505494	1.9304480152405478E-112	protein complex subunit organization
GO:0044710	1880	360	1571	321	1510	1254	1	false	1.6317322934725296E-4	0.008823150039885196	0.0	single-organism metabolic process
GO:0009892	1880	144	1571	134	1526	1266	3	false	1.885595775552148E-4	0.010074468857950047	2.1832213596681255E-206	negative regulation of metabolic process
GO:0010629	1880	104	1571	95	921	723	3	false	2.159139502774426E-4	0.011358138762266774	2.2683437708626304E-140	negative regulation of gene expression
GO:0010605	1880	133	1571	123	1261	1032	3	false	2.1764704401848098E-4	0.011358138762266774	8.17140509727454E-184	negative regulation of macromolecule metabolic process
GO:0006793	1880	261	1571	236	1483	1234	1	false	2.2086285028112703E-4	0.011393476690364345	8.079382125261615E-299	phosphorus metabolic process
GO:0019222	1880	425	1571	377	1567	1306	2	false	2.3272884388761856E-4	0.011869171038268546	0.0	regulation of metabolic process
GO:0031324	1880	144	1571	134	1498	1246	4	false	2.383197504942857E-4	0.012017742024925329	3.5954435501322167E-205	negative regulation of cellular metabolic process
GO:0071840	1880	1042	1571	899	1880	1571	1	false	2.633565705879874E-4	0.013132714319987639	0.0	cellular component organization or biogenesis
GO:0031323	1880	413	1571	367	1540	1286	3	false	2.784629103728886E-4	0.013733423535753011	0.0	regulation of cellular metabolic process
GO:0031328	1880	144	1571	127	878	680	4	false	2.9077158463840594E-4	0.014184596433230064	1.8903979644044997E-169	positive regulation of cellular biosynthetic process
GO:0044763	1880	1063	1571	920	1807	1518	2	false	2.9452354331347574E-4	0.014213136154740636	0.0	single-organism cellular process
GO:0005488	1880	1104	1571	950	1880	1571	1	false	3.5166931184084154E-4	0.01679033905895422	0.0	binding
GO:0048523	1880	183	1571	169	1804	1515	3	false	3.6008325969436153E-4	0.017011091257982048	2.20495300325304E-256	negative regulation of cellular process
GO:0048519	1880	186	1571	171	1880	1571	2	false	3.845438393707489E-4	0.01797742449058251	1.007816903794297E-262	negative regulation of biological process
GO:0044429	1880	203	1571	185	1563	1300	3	false	4.156665358115131E-4	0.019232076419815163	2.5092162538300784E-261	mitochondrial part
GO:0044265	1880	158	1571	144	1305	1069	3	false	4.667376958469193E-4	0.02137468141796912	2.0228801161393213E-208	cellular macromolecule catabolic process
GO:0009891	1880	144	1571	127	900	701	3	false	4.7378169564388044E-4	0.021468303152568157	3.8822864435543086E-171	positive regulation of biosynthetic process
GO:0005732	1880	27	1571	25	437	278	1	false	4.78349000725672E-4	0.021468303152568157	1.2591682519655672E-43	small nucleolar ribonucleoprotein complex
GO:0012505	1880	244	1571	222	1838	1543	1	false	4.92416890160627E-4	0.021880861416246476	9.64851893258E-312	endomembrane system
GO:0032993	1880	59	1571	57	1189	972	1	false	5.453722066073193E-4	0.023996377090722047	2.1966654009325205E-101	protein-DNA complex
GO:0009057	1880	162	1571	147	1304	1066	2	false	5.765931450382075E-4	0.025123786746907528	8.900468708895329E-212	macromolecule catabolic process
GO:0044711	1880	84	1571	77	989	773	2	false	5.829641134587702E-4	0.025157143665413086	3.159961443093491E-124	single-organism biosynthetic process
GO:0031090	1880	384	1571	342	1700	1425	3	false	7.09154283954205E-4	0.030311280251299734	0.0	organelle membrane
GO:1901137	1880	88	1571	80	919	716	2	false	7.286388371698585E-4	0.030850293407720046	2.3219903402420822E-125	carbohydrate derivative biosynthetic process
GO:0009056	1880	275	1571	246	1510	1254	1	false	7.604304439501309E-4	0.03189543768643166	2.2142734301344E-310	catabolic process
GO:0010628	1880	108	1571	97	919	722	3	false	9.844038719189596E-4	0.04090744978863232	8.466779010181068E-144	positive regulation of gene expression
GO:1901265	1880	365	1571	320	764	636	2	false	0.0011239123997257594	0.046276319724488146	7.604550999311457E-229	nucleoside phosphate binding
GO:0048285	1880	135	1571	129	622	549	1	false	0.0011467936777344063	0.04678918205156377	1.2458159857451565E-140	organelle fission

## Sheet: hi GO enrichment
Gene Ontology terms enriched among haploinsufficient genes (HI) predicted with the Steinmetz et al. dataset
ID	Pop.total	Pop.term	Study.total	Study.term	Pop.family	Study.family	nparents	is.trivial	p	p.adjusted	p.min	name
GO:0005832	1880	9	184	6	961	75	2	false	1.2965298510023642E-5	0.017054119304228357	5.38976486452011E-22	chaperonin-containing T-complex
GO:0071944	1880	135	184	28	1838	170	1	false	1.6994638070979927E-5	0.017054119304228357	8.60049210212726E-209	cell periphery
GO:0005886	1880	96	184	22	1851	174	3	false	3.916057941340559E-5	0.02619842762756834	2.595035055844599E-163	plasma membrane
GO:0017056	1880	16	184	7	251	21	1	false	7.272062790621126E-5	0.0364875750519415	1.3736678495694343E-25	structural constituent of nuclear pore
