# Supplementary material for: Dominance from the perspective of gene–gene and gene–chemical interactions
Source: Genetica. 2015 Nov 27;144:23–36. doi: 10.1007/s10709-015-9875-9 (PMC4748009; doi:10.1007/s10709-015-9875-9)
Supplement: Supplementary file 8 — Gene Ontology terms enriched among non-ribosomal HI genes identified in Pir et al. study (XLS 91 kb) [file 10709_2015_9875_MOESM8_ESM.xls]

## Sheet: Biological Process
			Gene Ontology terms (biological process) enriched among non-ribosomal HI genes identified in Pir et al. study.
ID	Pop.total	Pop.term	Study.total	Study.term	Pop.family	Study.family	nparents	is.trivial	p	p.adjusted	p.min	name
GO:0034654	2750	405	401	115	982	182	5	false	3.141490838362264E-11	4.4641815353045206E-8	3.562151808939234E-288	"nucleobase-containing compound biosynthetic process"
GO:0006351	2750	348	401	103	975	181	3	false	8.098013984811379E-11	4.4641815353045206E-8	4.476723862400771E-275	"transcription, DNA-dependent"
GO:0019438	2750	435	401	116	1346	227	2	false	8.331772578100068E-11	4.4641815353045206E-8	0.0	"aromatic compound biosynthetic process"
GO:0018130	2750	445	401	118	1349	228	2	false	9.11057456184596E-11	4.4641815353045206E-8	0.0	"heterocycle biosynthetic process"
GO:1901362	2750	465	401	120	1363	227	2	false	1.4168183422549802E-10	5.553927901639522E-8	0.0	"organic cyclic compound biosynthetic process"
GO:0032774	2750	351	401	104	1008	190	3	false	3.078338516576355E-10	1.0055905820816095E-7	4.304745844131577E-282	"RNA biosynthetic process"
GO:0019222	2750	519	401	124	1979	301	2	false	4.885994092698948E-10	1.3680783459557057E-7	0.0	"regulation of metabolic process"
GO:0044271	2750	451	401	117	1366	231	2	false	8.13273669635933E-10	1.9925204906080358E-7	0.0	"cellular nitrogen compound biosynthetic process"
GO:0009889	2750	411	401	110	1103	194	2	false	1.0232780675281117E-9	2.2284722359501097E-7	1.93419214E-315	"regulation of biosynthetic process"
GO:0031323	2750	504	401	121	1891	292	3	false	1.5082298118756077E-9	2.9561304312761913E-7	0.0	"regulation of cellular metabolic process"
GO:0031326	2750	411	401	110	1058	189	3	false	2.172713103835552E-9	3.8713797122888017E-7	4.340621285799494E-306	"regulation of cellular biosynthetic process"
GO:0048518	2750	205	401	61	2750	401	2	false	4.604643079481425E-9	7.520917029819662E-7	5.7328764E-316	"positive regulation of biological process"
GO:0080090	2750	498	401	121	1724	279	2	false	1.1136740437470263E-8	1.6790777890339782E-6	0.0	"regulation of primary metabolic process"
GO:0009893	2750	170	401	54	1902	293	3	false	1.3228290586436927E-8	1.8519606821011697E-6	5.984956108089941E-248	"positive regulation of metabolic process"
GO:0031325	2750	167	401	53	1805	285	4	false	4.3722148608196556E-8	5.713027418137683E-6	6.138223106325193E-241	"positive regulation of cellular metabolic process"
GO:0050789	2750	709	401	148	2750	401	2	false	6.204942836291199E-8	7.601054974456719E-6	0.0	"regulation of biological process"
GO:0048522	2750	194	401	58	2329	363	3	false	9.787316337570405E-8	1.1284200012728231E-5	3.051843113524984E-289	"positive regulation of cellular process"
GO:0051171	2750	393	401	102	1172	206	2	false	1.2151332118362492E-7	1.3231450528883601E-5	1.0E-323	"regulation of nitrogen compound metabolic process"
GO:0010604	2750	162	401	53	1354	237	3	false	3.383600592528485E-7	3.4904511375557E-5	1.3410980803826554E-214	"positive regulation of macromolecule metabolic process"
GO:0065007	2750	800	401	159	2750	401	1	false	5.708552724280863E-7	5.594381669795246E-5	0.0	"biological regulation"
GO:0010468	2750	393	401	104	897	172	2	false	8.056887573574739E-7	7.519761735336422E-5	3.448816297867329E-266	"regulation of gene expression"
GO:0060255	2750	461	401	114	1394	245	2	false	9.381360088361299E-7	8.357938987812793E-5	0.0	"regulation of macromolecule metabolic process"
GO:0010556	2750	398	401	106	829	164	3	false	1.373721692510401E-6	1.1706497901392984E-4	1.943499283914569E-248	"regulation of macromolecule biosynthetic process"
GO:0051173	2750	138	401	46	1106	198	3	false	1.9242874958786662E-6	1.5715014549675773E-4	4.762619466456806E-180	"positive regulation of nitrogen compound metabolic process"
GO:0009891	2750	152	401	49	1026	186	3	false	3.27294043859531E-6	2.565985303858723E-4	3.46308644528404E-186	"positive regulation of biosynthetic process"
GO:0050794	2750	683	401	143	2331	363	2	false	4.483302474062791E-6	3.3797203266011807E-4	0.0	"regulation of cellular process"
GO:2000112	2750	396	401	105	771	156	3	false	5.176223383462196E-6	3.757554752439223E-4	3.729584749005325E-231	"regulation of cellular macromolecule biosynthetic process"
GO:0031328	2750	152	401	49	991	183	4	false	5.584996658441364E-6	3.9094976609089545E-4	1.0510406309537294E-183	"positive regulation of cellular biosynthetic process"
GO:0045935	2750	135	401	46	936	180	4	false	6.508869786736296E-6	4.399098200690738E-4	5.262831467605917E-167	"positive regulation of nucleobase-containing compound metabolic process"
GO:0019219	2750	386	401	100	1002	191	4	false	1.1205383217961184E-5	7.320850369067973E-4	3.3252001903602846E-289	"regulation of nucleobase-containing compound metabolic process"
GO:0048193	2750	94	401	31	581	97	3	false	1.459244992356234E-5	9.226194145220061E-4	4.592157144122129E-111	"Golgi vesicle transport"
GO:0016070	2750	634	401	140	1309	229	2	false	1.5196597285466591E-5	9.307915837348287E-4	0.0	"RNA metabolic process"
GO:0051252	2750	328	401	92	775	163	3	false	3.211955980004108E-5	0.0019077071881236523	1.6708540154038111E-228	"regulation of RNA metabolic process"
GO:0010628	2750	125	401	42	846	166	3	false	4.1816677356941974E-5	0.0024106084594001844	3.490395940743821E-153	"positive regulation of gene expression"
GO:0010557	2750	148	401	48	777	156	4	false	4.952785194557837E-5	0.0027735597089523886	1.3534722464076667E-163	"positive regulation of macromolecule biosynthetic process"
GO:0015031	2750	287	401	64	423	74	2	false	5.956907025080844E-5	0.0032432049358773482	1.031234203500323E-114	"protein transport"
GO:0016192	2750	187	401	49	618	105	1	false	7.30055380443919E-5	0.0038673203937029223	8.321092232973132E-164	"vesicle-mediated transport"
GO:0071824	2750	73	401	26	310	59	1	false	7.908539020270751E-5	0.004007617610983477	6.148626625611625E-73	"protein-DNA complex subunit organization"
GO:0051254	2750	131	401	46	658	145	4	false	7.974341164712021E-5	0.004007617610983477	5.9416057765513716E-142	"positive regulation of RNA metabolic process"
GO:0051172	2750	135	401	41	1111	197	3	false	8.348719755363925E-5	0.004090872680128323	8.834024356637607E-178	"negative regulation of nitrogen compound metabolic process"
GO:0006139	2750	913	401	176	1736	280	5	false	1.0330907618317158E-4	0.004938677788268691	0.0	"nucleobase-containing compound metabolic process"
GO:0043248	2750	17	401	9	89	15	1	false	1.0699830453234232E-4	0.004993254211509308	1.31938370310707E-18	"proteasome assembly"
GO:0031123	2750	45	401	16	272	41	1	false	1.289406487722769E-4	0.005877294688224714	1.5737874782744818E-52	"RNA 3'-end processing"
GO:0006413	2750	32	401	14	1792	284	2	false	1.4534053880714486E-4	0.006474260365045544	2.718145340504235E-69	"translational initiation"
GO:0046483	2750	958	401	180	1792	284	1	false	1.5282821671110493E-4	0.006656517883417015	0.0	"heterocycle metabolic process"
GO:0009987	2750	2329	401	363	2750	401	1	false	1.5983748074017458E-4	0.006810466570668308	0.0	"cellular process"
GO:0034641	2750	989	401	184	1797	284	2	false	1.8394028672196394E-4	0.00767070131861807	0.0	"cellular nitrogen compound metabolic process"
GO:0044699	2750	1476	401	248	2750	401	1	false	2.2086388224777274E-4	0.009018608525117386	0.0	"single-organism process"
GO:0006725	2750	945	401	177	1792	284	1	false	2.4970655489585196E-4	0.00998826219583408	0.0	"cellular aromatic compound metabolic process"
GO:0006807	2750	1086	401	195	1887	292	1	false	2.9243801161116175E-4	0.011463570055157541	0.0	"nitrogen compound metabolic process"
GO:0006896	2750	12	401	8	283	55	3	false	3.372895986333736E-4	0.012962502221988477	2.2992405540100095E-21	"Golgi to vacuole transport"
GO:0009892	2750	171	401	43	1915	295	3	false	3.461632907740144E-4	0.01301523680257898	1.7445238926953689E-249	"negative regulation of metabolic process"
GO:0031324	2750	168	401	43	1819	286	4	false	3.519426278248398E-4	0.01301523680257898	1.6129351286080746E-242	"negative regulation of cellular metabolic process"
GO:0043170	2750	1349	401	237	1760	281	1	false	3.9401934476598855E-4	0.014301442884098844	0.0	"macromolecule metabolic process"
GO:0016043	2750	873	401	167	1028	180	1	false	4.244881943378107E-4	0.015127215652765619	1.3706677402823695E-188	"cellular component organization"
GO:1901360	2750	979	401	182	1760	281	1	false	4.4352158595895713E-4	0.0155232555085635	0.0	"organic cyclic compound metabolic process"
GO:0044249	2750	978	401	180	1802	284	2	false	4.6394077114523846E-4	0.01595305107797662	0.0	"cellular biosynthetic process"
GO:0051276	2750	193	401	51	615	113	1	false	4.729760033813659E-4	0.01598332701081857	1.979340137231909E-165	"chromosome organization"
GO:0009059	2750	761	401	152	1566	262	2	false	5.218011153515546E-4	0.01705357105029976	0.0	"macromolecule biosynthetic process"
GO:0071840	2750	1028	401	180	2750	401	1	false	5.220480933765233E-4	0.01705357105029976	0.0	"cellular component organization or biogenesis"
GO:0048519	2750	238	401	53	2750	401	2	false	5.617647979983202E-4	0.018050147607814877	0.0	"negative regulation of biological process"
GO:0009058	2750	1010	401	182	1887	292	1	false	6.114118142109542E-4	0.019328502513765645	0.0	"biosynthetic process"
GO:0035601	2750	13	401	8	341	66	1	false	7.633080042574339E-4	0.02367582039261169	9.312151243165114E-24	"protein deacylation"
GO:0034645	2750	756	401	151	1512	255	3	false	7.730880128199735E-4	0.02367582039261169	0.0	"cellular macromolecule biosynthetic process"
GO:0009890	2750	144	401	40	1028	183	3	false	9.033368544489858E-4	0.027239080534154032	3.8444753549911227E-180	"negative regulation of biosynthetic process"
GO:0090304	2750	765	401	154	1483	254	2	false	9.351056719633333E-4	0.027769804803759596	0.0	"nucleic acid metabolic process"
GO:0006402	2750	41	401	17	146	33	2	false	0.0010122305895009854	0.029611521722715393	3.0787693535983516E-37	"mRNA catabolic process"
GO:0044260	2750	1306	401	229	1819	289	2	false	0.0011038914246848885	0.03162881274948544	0.0	"cellular macromolecule metabolic process"
GO:0006900	2750	9	401	6	585	99	4	false	0.001113463305976783	0.03162881274948544	4.810790437198675E-20	"membrane budding"
GO:0044248	2750	367	401	78	1802	285	2	false	0.001187299524180533	0.03324438667705492	0.0	"cellular catabolic process"
GO:0045934	2750	132	401	39	940	180	4	false	0.0012204172196087991	0.03369039085117248	6.176680820549567E-165	"negative regulation of nucleobase-containing compound metabolic process"
GO:0006352	2750	38	401	20	351	104	2	false	0.0014019850194000108	0.037824315142478165	7.932711924059845E-52	"DNA-dependent transcription, initiation"
GO:0080134	2750	29	401	13	437	87	2	false	0.0014087627578576053	0.037824315142478165	6.09723072691557E-46	"regulation of response to stress"
GO:0031327	2750	144	401	40	993	181	4	false	0.001469608440353674	0.038310830592547696	8.331669482546555E-178	"negative regulation of cellular biosynthetic process"
GO:0016570	2750	45	401	17	341	66	2	false	0.0014961845034487083	0.038310830592547696	2.6512555142635867E-57	"histone modification"
GO:0070897	2750	28	401	16	69	24	2	false	0.0014980886019639135	0.038310830592547696	5.960226327664282E-20	"DNA-dependent transcriptional preinitiation complex assembly"
GO:0008213	2750	14	401	8	341	66	1	false	0.0015050683447072309	0.038310830592547696	3.9746987013510083E-25	"protein alkylation"
GO:0009141	2750	80	401	20	155	25	1	false	0.001577701479653203	0.03964480641179843	3.707504190599467E-46	"nucleoside triphosphate metabolic process"
GO:0065004	2750	59	401	20	225	44	2	false	0.00164471097935199	0.040805487588986084	9.915029831409009E-56	"protein-DNA complex assembly"
GO:0016571	2750	8	401	7	51	18	2	false	0.0017179859918064946	0.04209065679925912	1.5704428829530757E-9	"histone methylation"

## Sheet: Molecular Function
		Gene Ontology terms (molecular function) enriched among non-ribosomal HI genes identified in Pir et al. study.
ID	Pop.total	Pop.term	Study.total	Study.term	Pop.family	Study.family	nparents	is.trivial	p	p.adjusted	p.min	name
GO:0000988	2750	64	401	26	2750	401	1	false	2.388079273590691E-7	1.4161310092392797E-4	2.0275942846357815E-131	protein binding transcription factor activity
GO:0005488	2750	1305	401	224	2750	401	1	false	1.6409726612143908E-4	0.048654839405006686	0.0	binding
GO:0005515	2750	329	401	78	1305	224	1	false	2.6225501561246746E-4	0.051839074752731064	3.8325E-319	protein binding

## Sheet: Cellular_Component
ID	Pop.total	Pop.term	Study.total	Study.term	Pop.family	Study.family	nparents	is.trivial	p	p.adjusted	p.min	name
GO:0030880	2750	52	401	29	2385	375	2	false	2.022208305844159E-11	8.695495715129883E-9	3.3148678598099247E-108	RNA polymerase complex
GO:0043234	2750	721	401	175	1048	205	1	false	1.5821446207235024E-9	3.40161093455553E-7	1.1616997825341075E-281	protein complex
GO:0032991	2750	1048	401	205	2750	401	1	false	6.71157804232445E-9	9.619928527331711E-7	0.0	macromolecular complex
GO:0044451	2750	112	401	49	510	116	2	false	1.0647361156529383E-8	1.1445913243269087E-6	5.960599093029448E-116	nucleoplasm part
GO:0055029	2750	52	401	29	510	116	2	false	4.2280663143077604E-8	3.6361370303046736E-6	1.9152094453320772E-72	nuclear DNA-directed RNA polymerase complex
GO:0005654	2750	124	401	51	510	116	2	false	6.68408512036584E-8	4.790261002928852E-6	3.4026928999514153E-122	nucleoplasm
GO:0005794	2750	109	401	38	2145	339	2	false	3.912450755450835E-7	2.4033626069197985E-5	1.7631764373250153E-186	Golgi apparatus
GO:0044428	2750	510	401	116	1798	287	2	false	1.0405706532656312E-6	5.593067261302768E-5	0.0	nuclear part
GO:0000139	2750	69	401	26	573	97	3	false	7.175942689961353E-6	3.428505951870424E-4	5.9451775956303E-91	Golgi membrane
GO:0044431	2750	84	401	29	1803	296	3	false	2.553520494699791E-5	0.0010980138127209102	7.407953583145459E-147	Golgi apparatus part
GO:0031974	2750	498	401	102	2750	401	1	false	4.489465012931058E-5	0.00175497268687305	0.0	membrane-enclosed lumen
GO:0016592	2750	15	401	11	722	175	2	false	7.020692068522687E-5	0.0023222289149728887	2.0046008972724365E-31	mediator complex
GO:0070847	2750	15	401	11	722	175	3	false	7.020692068522687E-5	0.0023222289149728887	2.0046008972724365E-31	core mediator complex
GO:0044464	2750	2519	401	385	2750	401	2	false	1.5276124724945315E-4	0.004379155754484323	0.0	cell part
GO:0005623	2750	2519	401	385	2750	401	1	false	1.5276124724945315E-4	0.004379155754484323	0.0	cell
GO:0008540	2750	8	401	6	2385	375	3	false	3.0758814906322083E-4	0.00826643150607406	3.896883699766569E-23	proteasome regulatory particle, base subcomplex
GO:0043226	2750	2058	401	327	2750	401	1	false	3.730342831857575E-4	0.009435573045286808	0.0	organelle
GO:0022624	2750	11	401	7	2385	375	3	false	4.186089792216021E-4	0.009473782161330995	2.8761624189211975E-30	proteasome accessory complex
GO:0005838	2750	11	401	7	2385	375	3	false	4.186089792216021E-4	0.009473782161330995	2.8761624189211975E-30	proteasome regulatory particle
GO:0044422	2750	1354	401	228	2750	401	2	false	5.731460984589727E-4	0.012322641116867913	0.0	organelle part
GO:0035770	2750	22	401	10	694	109	2	false	7.584062642618282E-4	0.015221452752449795	4.86329707560381E-42	ribonucleoprotein granule
GO:0005694	2750	180	401	42	627	98	1	false	7.787720012881291E-4	0.015221452752449795	1.5967471184361983E-162	chromosome
GO:0005665	2750	8	401	8	116	50	3	false	8.45079074937778E-4	0.015799304444488894	1.5740597524928943E-12	DNA-directed RNA polymerase II, core complex
GO:0000785	2750	67	401	25	161	39	1	false	0.0010550030857975558	0.018902138620539542	5.224475384863531E-47	chromatin
GO:0000118	2750	16	401	10	722	175	2	false	0.0011153665721156973	0.019184305040389992	4.5365791168822616E-33	histone deacetylase complex
GO:0043233	2750	473	401	100	1354	228	2	false	0.0013931856576456338	0.023041147414908557	0.0	organelle lumen
GO:0070013	2750	473	401	100	1352	228	2	false	0.0014772775039531634	0.02352701209999483	0.0	intracellular organelle lumen
GO:0012510	2750	4	401	4	23	6	4	false	0.0016939582156973356	0.026014358312494795	1.1293054771315566E-4	trans-Golgi network transport vesicle membrane
GO:0030665	2750	8	401	5	29	6	2	false	0.0025346301208370257	0.037582446619307625	2.329837412296166E-7	clathrin-coated vesicle membrane
GO:0000502	2750	25	401	10	2385	375	2	false	0.0029070362450342455	0.04166751951215752	6.430612706747401E-60	proteasome complex
GO:0043231	2750	1854	401	308	2058	327	2	false	0.0030735837003215798	0.0417520576253112	5.021545735577049E-288	intracellular membrane-bounded organelle
GO:0016591	2750	45	401	27	116	50	2	false	0.0031071298697906012	0.0417520576253112	2.9983165004172994E-33	DNA-directed RNA polymerase II, holoenzyme
GO:0043227	2750	1855	401	308	2058	327	1	false	0.0033596649813251458	0.04255606564935813	4.566160460536727E-287	membrane-bounded organelle
GO:0044424	2750	2383	401	375	2519	385	2	false	0.003446423131633453	0.04255606564935813	4.0569978662248E-229	intracellular part
GO:0030173	2750	18	401	9	95	21	2	false	0.003463865808668685	0.04255606564935813	8.998241496595626E-20	integral to Golgi membrane
GO:0048475	2750	19	401	8	921	140	1	false	0.0040241083698730916	0.04806573886237304	7.0039253777856005E-40	coated membrane
