# Supplementary material for: Dominance from the perspective of gene–gene and gene–chemical interactions
Source: Genetica. 2015 Nov 27;144:23–36. doi: 10.1007/s10709-015-9875-9 (PMC4748009; doi:10.1007/s10709-015-9875-9)
Supplement: Supplementary file 9 — Additional table with comparison of experimental and significant differences in two key studies of haploinsufficiency conducted in S. cerevisiae: Deutschbauer et al. and Pir et al. (XLS 29 kb) [file 10709_2015_9875_MOESM9_ESM.xls]

## Sheet: Sheet1
Comparison of two haploinsufficiency studies conducted for S. cerevisiae by Deutschbauer et al. and Pir et al..
context	feature	Pir et al.	Deutschbauer et al.	Comments
experiment	reference strain	BY4743	S288C
	media	YPD for chemostat, FPM for turbidostat	YPD
	Analyzed deletion pools	heterozygous mutants	heterozygous and homozygous mutants
	measured value for fitness estimation	hybridization intensity	hybridization intensity
	type of experiment	comparative growth fitness	comparative growth fitness
	design of experiment	at least two biological replicates for each fermentation (chemostat, turbidostat) and two technical replicates for each sample	four biological replicates (two pools for heterozygous and two pools for homozygous) deletions), six technical replicates for each pool.
	number of measured time points	four time points (after 0,10,21 and 31 generations for chemostat and after 0, 11, 22 and 33 generations for turbidostat)	five time points (after 0,5,10,15 and 20 generations)
	hybridization array	Affimetrix Tag3 Array for turbidostat, Affimetrix Tag4 Array for chemostat	Affimetrix Tag3 Array	In most cases there are four tags (uptag sense, uptag antisense, downtag sense, downtag antisense) for each deletion mutant on Affimetrix array
	type of culture	continuous culture (chemostat, turbidostat)	batch culture (batch shake flasks)
statistical methods	statistical model	Robust linear weighted regression model. Hybridization intensity ( more precisely differences between time point t i(i=1,2) and time point t = 0 , in logged intensities which can be interpreted as log ratio of given mutant abundance relative to the beginning of the steady state) as dependent variable, generation time as independent variable. Data from all tags in single regression model.	ANCOVA as multiple linear regression with interactions. Hybridization intensity defined as dependent variable, while generation time (quantitative predictor) and replicate series (categorical predictor) as independent variables, with included interaction between generation time and replicate series.
	fitness calculation	Relative fitness calculated as the regression slope from linear regression model. A negative value of the slope indicates a decreasing growth rate, positive increasing growth rate	Fitness of given deletion strain (separately for each tag) calculated from regression slope of generation time variable. 1 added to to obtain a relative tag fitness where values <1 indicate a fitness defect. Final fitness of given deletion mutant calculated as averaged fitness of all tags.
	significance of fitness diference calculation	P-value calculated with model-based re-sampling for each calculated growth rate (random sampling of residuals of original data points within a uniform window of data points of similar logged intensity). Q-values calculated from observed distribution of p-values (multipe hypothesis testing correction)	Significant change in growth rate of given tag (decrease or increase) calculated with F-statistics ( regression slope significantly different from zero).
	datection of deletion mutants not present in the competitive growth pool	Removal of deletion mutants with hybridization intensity not significantly different than hybridization intensity of the background (p-value calculated by comparing mean intensity of given mutant with random background intensity sampled 10000 times; analysis conducted separately for each hybridization replicate). 240 deletion mutants removed	none
	detection of „problematic tags”	Removal of tags with hybridizatoin intensity lower than 90 centiale of the background distribution of hybridizatoin intensity for given hybridization array	Removal of tags which mean hybridization intensity was lower than fourfold over the mean array background of hybridization intensity. 8000 tags removed.
	data normalization	median centering to zero across all tags for given pool	normalization to standard mean intensity across all tags for each pool
	Wild-type reference (control for fitness )	population average as wild-type growth rate	population average as wild-type growth rate
	prediction of HI genes procedure	genes with significantly lower relative growth rate (FCC') than population average	genes with average fitness < 0.98 and at least one tag with significantly lower fitness than wild-type in both pools
	multiple correction procedure	FDR	none
	statistical significance approach	Stringent ( only genes with significant values after multiple correction )	Liberal (genes with statistical significance in at least one pool out of four pools (on average) without multiple hyopthesis correction
	data variation	High ( most HI genes with tags with significant and insignificant change of the growth)	no data
	procedure for prediction of HS genes	genes with the same relative growth rate as the population average (no significant difference in FCC' after FDR correction)	genes which heterozygous mutants have no significant fitness defect, while such fitness defect was observed in homozygous mutant ; additionaly all essential genes (no data for homozygous mutants) which heterozygous mutants have no siginifcant change of fitness
Other	Representative for whole genome ?	yes	no data	in case of Deutschbauer et al. see ESM4.xls for GO classess underrepresented in that study
	possible biases	Set of haploinsufficient genes probably underestimated (as analysis was conducted only for genes with strong fitness defects (essential and those with fitness defect < 0.98); no control (i.e. wild type strain in comparative growth pool)	no control (i.e. wild type strain in comparative growth pool), set of haploinsufficient genes possibly inflated	for details of possible overestimation of HI genes in in Pir et al. study please see Additional File 1 from that study (paragraph: Genome-wide Distribution of FCC’) with relative growth rate of the standard strain HO/ho described as the case study
	raw data availability	no	yes	link to Deutschbauer et al. 2005 raw dataset (Affymetrix cel files): http://chemogenomics.stanford.edu/supplements/01yfh/datasets.html#tagdata
